# Supplementary material for: O-GlcNAcylation stabilizes RSK4 by antagonizing GSK3β-mediated phosphorylation to enhance radioresistance in esophageal squamous cell carcinoma
Source: Int J Biol Sci. 2026 Feb 4;22(5):2418–34. doi: 10.7150/ijbs.128078 (PMC12965142; doi:10.7150/ijbs.128078)
Supplement: Supplementary file 2 — Supplementary table 3. [file ijbsv22p2418s2.xlsx]

## Sheet: Supp Table 3 
Supplementary Table 3. FBXW7 related protein ubiquitinomics analysis in 293T cells
Protein	Protein Name	Gene Name	Function	Mol weight [kDa]	Sequence length	Proteins	Positions within Proteins	Fasta headers	Leading proteins	Positions within Leading proteins	Position	Amino acid	Sequence window	Score	Score for localization	GlyGly (K) Probabilities	GlyGly (K) Score diffs	Position in peptide	Charge	Mass error [ppm]	Intensity TE10	Identified or Quantified peptide
Q2M2I8	AP2-associated protein kinase 1	AAK1	FUNCTION: Regulates clathrin-mediated endocytosis by phosphorylating the AP2M1/mu2 subunit of the adaptor protein complex 2 (AP-2) which ensures high affinity binding of AP-2 to cargo membrane proteins during the initial stages of endocytosis. Isoform 1 and isoform 2 display similar levels of kinase activity towards AP2M1. Regulates phosphorylation of other AP-2 subunits as well as AP-2 localizat…	103.88	961	sp|Q2M2I8|AAK1_HUMAN	237	sp|Q2M2I8|AAK1_HUMAN AP2-associated protein kinase 1 OS=Homo sapiens OX=9606 GN=AAK1 PE=1 SV=3	sp|Q2M2I8|AAK1_HUMAN	237	237	K	TLSYRAPEMVNLYSGKIITTKADIWALGCLL	47.27	47.27	APEMVNLYSGK(0.967)IITTK(0.033)	APEMVNLYSGK(15)IITTK(-15)	11	3	0.9547	43561	Identified
Q2M2I8	AP2-associated protein kinase 1	AAK1	FUNCTION: Regulates clathrin-mediated endocytosis by phosphorylating the AP2M1/mu2 subunit of the adaptor protein complex 2 (AP-2) which ensures high affinity binding of AP-2 to cargo membrane proteins during the initial stages of endocytosis. Isoform 1 and isoform 2 display similar levels of kinase activity towards AP2M1. Regulates phosphorylation of other AP-2 subunits as well as AP-2 localizat…	103.88	961	sp|Q2M2I8|AAK1_HUMAN	88	sp|Q2M2I8|AAK1_HUMAN AP2-associated protein kinase 1 OS=Homo sapiens OX=9606 GN=AAK1 PE=1 SV=3	sp|Q2M2I8|AAK1_HUMAN	88	88	K	LKRMFVNNEHDLQVCKREIQIMRDLSGHKNI	58.889	58.889	MFVNNEHDLQVCK(1)R	MFVNNEHDLQVCK(59)R	13	3	-0.90824	39166	Identified
Q13685	Angio-associated migratory cell protein	AAMP	FUNCTION: Plays a role in angiogenesis and cell migration. In smooth muscle cell migration, may act through the RhoA pathway. {ECO:0000269|PubMed:10329261, ECO:0000269|PubMed:18634987}.	46.75	434	sp|Q13685|AAMP_HUMAN	423	sp|Q13685|AAMP_HUMAN Angio-associated migratory cell protein OS=Homo sapiens OX=9606 GN=AAMP PE=1 SV=2	sp|Q13685|AAMP_HUMAN	423	423	K	LSKDASLVVTTSGDHKAKVFCVQRPDR____	86.838	86.838	DASLVVTTSGDHK(0.734)AK(0.266)	DASLVVTTSGDHK(4.4)AK(-4.4)	13	2	-0.67479	43071	Identified
Q13685	Angio-associated migratory cell protein	AAMP	FUNCTION: Plays a role in angiogenesis and cell migration. In smooth muscle cell migration, may act through the RhoA pathway. {ECO:0000269|PubMed:10329261, ECO:0000269|PubMed:18634987}.	46.75	434	sp|Q13685|AAMP_HUMAN	209	sp|Q13685|AAMP_HUMAN Angio-associated migratory cell protein OS=Homo sapiens OX=9606 GN=AAMP PE=1 SV=2	sp|Q13685|AAMP_HUMAN	209	209	K	ADGNTWMWKVPNGDCKTFQGPNCPATCGRVL	48.476	48.476	VPNGDCK(1)TFQGPNCPATCGR	VPNGDCK(48)TFQGPNCPATCGR	7	3	1.4392	19279	Identified
Q9Y312	Protein AAR2 homolog	AAR2	FUNCTION: Component of the U5 snRNP complex that is required for spliceosome assembly and for pre-mRNA splicing. {ECO:0000250|UniProtKB:P32357}.	43.472	384	sp|Q9Y312|AAR2_HUMAN	350	sp|Q9Y312|AAR2_HUMAN Protein AAR2 homolog OS=Homo sapiens OX=9606 GN=AAR2 PE=1 SV=2	sp|Q9Y312|AAR2_HUMAN	350	350	K	ACSIAVDATLRKKAEKFQAHLTKKFRWDFAA	58.889	58.889	AEK(1)FQAHLTK	AEK(52)FQAHLTK(-52)	3	2	-0.76535	47339	Identified
Q9Y312	Protein AAR2 homolog	AAR2	FUNCTION: Component of the U5 snRNP complex that is required for spliceosome assembly and for pre-mRNA splicing. {ECO:0000250|UniProtKB:P32357}.	43.472	384	sp|Q9Y312|AAR2_HUMAN	357	sp|Q9Y312|AAR2_HUMAN Protein AAR2 homolog OS=Homo sapiens OX=9606 GN=AAR2 PE=1 SV=2	sp|Q9Y312|AAR2_HUMAN	357	357	K	ATLRKKAEKFQAHLTKKFRWDFAAEPEDCAP	76.605	76.605	FQAHLTK(0.741)K(0.259)	FQAHLTK(4.6)K(-4.6)	7	2	-0.51993	154160	Identified
P49588	Alanine--tRNA ligase, cytoplasmic	AARS1	FUNCTION: Catalyzes the attachment of alanine to tRNA(Ala) in a two-step reaction: alanine is first activated by ATP to form Ala-AMP and then transferred to the acceptor end of tRNA(Ala) (PubMed:27622773, PubMed:27911835, PubMed:28493438). Also edits incorrectly charged tRNA(Ala) via its editing domain (PubMed:27622773, PubMed:27911835, PubMed:28493438). {ECO:0000255|HAMAP-Rule:MF_03133, ECO:0000…	106.81	968	sp|P49588|SYAC_HUMAN	558	sp|P49588|SYAC_HUMAN Alanine--tRNA ligase, cytoplasmic OS=Homo sapiens OX=9606 GN=AARS1 PE=1 SV=2	sp|P49588|SYAC_HUMAN	558	558	K	YDEGYLVKVDDSSEDKTEFTVKNAQVRGGYV	147.02	147.02	VDDSSEDK(1)TEFTVK	VDDSSEDK(84)TEFTVK(-84)	8	2	-0.36781	71438	Identified
P49588	Alanine--tRNA ligase, cytoplasmic	AARS1	FUNCTION: Catalyzes the attachment of alanine to tRNA(Ala) in a two-step reaction: alanine is first activated by ATP to form Ala-AMP and then transferred to the acceptor end of tRNA(Ala) (PubMed:27622773, PubMed:27911835, PubMed:28493438). Also edits incorrectly charged tRNA(Ala) via its editing domain (PubMed:27622773, PubMed:27911835, PubMed:28493438). {ECO:0000255|HAMAP-Rule:MF_03133, ECO:0000…	106.81	968	sp|P49588|SYAC_HUMAN	625	sp|P49588|SYAC_HUMAN Alanine--tRNA ligase, cytoplasmic OS=Homo sapiens OX=9606 GN=AARS1 PE=1 SV=2	sp|P49588|SYAC_HUMAN	625	625	K	ILNFALRSVLGEADQKGSLVAPDRLRFDFTA	123.24	123.24	SVLGEADQK(1)GSLVAPDR	SVLGEADQK(120)GSLVAPDR	9	2	0.16809	238800	Identified
P49588	Alanine--tRNA ligase, cytoplasmic	AARS1	FUNCTION: Catalyzes the attachment of alanine to tRNA(Ala) in a two-step reaction: alanine is first activated by ATP to form Ala-AMP and then transferred to the acceptor end of tRNA(Ala) (PubMed:27622773, PubMed:27911835, PubMed:28493438). Also edits incorrectly charged tRNA(Ala) via its editing domain (PubMed:27622773, PubMed:27911835, PubMed:28493438). {ECO:0000255|HAMAP-Rule:MF_03133, ECO:0000…	106.81	968	sp|P49588|SYAC_HUMAN	650	sp|P49588|SYAC_HUMAN Alanine--tRNA ligase, cytoplasmic OS=Homo sapiens OX=9606 GN=AARS1 PE=1 SV=2	sp|P49588|SYAC_HUMAN	650	650	K	RFDFTAKGAMSTQQIKKAEEIANEMIEAAKA	215.14	215.14	GAMSTQQIK(0.982)K(0.018)	GAMSTQQIK(17)K(-17)	9	2	0.45072	380070	Identified
P49588	Alanine--tRNA ligase, cytoplasmic	AARS1	FUNCTION: Catalyzes the attachment of alanine to tRNA(Ala) in a two-step reaction: alanine is first activated by ATP to form Ala-AMP and then transferred to the acceptor end of tRNA(Ala) (PubMed:27622773, PubMed:27911835, PubMed:28493438). Also edits incorrectly charged tRNA(Ala) via its editing domain (PubMed:27622773, PubMed:27911835, PubMed:28493438). {ECO:0000255|HAMAP-Rule:MF_03133, ECO:0000…	106.81	968	sp|P49588|SYAC_HUMAN	564	sp|P49588|SYAC_HUMAN Alanine--tRNA ligase, cytoplasmic OS=Homo sapiens OX=9606 GN=AARS1 PE=1 SV=2	sp|P49588|SYAC_HUMAN	564	564	K	VKVDDSSEDKTEFTVKNAQVRGGYVLHIGTI	266.6	266.6	VDDSSEDKTEFTVK(1)NAQVR	VDDSSEDK(-170)TEFTVK(170)NAQVR	14	3	-0.92942	46955	Identified
P49588	Alanine--tRNA ligase, cytoplasmic	AARS1	FUNCTION: Catalyzes the attachment of alanine to tRNA(Ala) in a two-step reaction: alanine is first activated by ATP to form Ala-AMP and then transferred to the acceptor end of tRNA(Ala) (PubMed:27622773, PubMed:27911835, PubMed:28493438). Also edits incorrectly charged tRNA(Ala) via its editing domain (PubMed:27622773, PubMed:27911835, PubMed:28493438). {ECO:0000255|HAMAP-Rule:MF_03133, ECO:0000…	106.81	968	sp|P49588|SYAC_HUMAN	934	sp|P49588|SYAC_HUMAN Alanine--tRNA ligase, cytoplasmic OS=Homo sapiens OX=9606 GN=AARS1 PE=1 SV=2	sp|P49588|SYAC_HUMAN	934	934	K	WVQQVSGLMDGKGGGKDVSAQATGKNVGCLQ	52.201	52.201	ASEWVQQVSGLMDGK(0.5)GGGK(0.5)	ASEWVQQVSGLMDGK(0)GGGK(0)	19	3	0.74767	202950	Identified
P49588	Alanine--tRNA ligase, cytoplasmic	AARS1	FUNCTION: Catalyzes the attachment of alanine to tRNA(Ala) in a two-step reaction: alanine is first activated by ATP to form Ala-AMP and then transferred to the acceptor end of tRNA(Ala) (PubMed:27622773, PubMed:27911835, PubMed:28493438). Also edits incorrectly charged tRNA(Ala) via its editing domain (PubMed:27622773, PubMed:27911835, PubMed:28493438). {ECO:0000255|HAMAP-Rule:MF_03133, ECO:0000…	106.81	968	sp|P49588|SYAC_HUMAN	74	sp|P49588|SYAC_HUMAN Alanine--tRNA ligase, cytoplasmic OS=Homo sapiens OX=9606 GN=AARS1 PE=1 SV=2	sp|P49588|SYAC_HUMAN	74	74	K	PSHPMAKLSRAANTQKCIRAGGKHNDLDDVG	126.82	126.82	AANTQK(1)CIR	AANTQK(130)CIR	6	2	1.2668	763480	Identified
P49588	Alanine--tRNA ligase, cytoplasmic	AARS1	FUNCTION: Catalyzes the attachment of alanine to tRNA(Ala) in a two-step reaction: alanine is first activated by ATP to form Ala-AMP and then transferred to the acceptor end of tRNA(Ala) (PubMed:27622773, PubMed:27911835, PubMed:28493438). Also edits incorrectly charged tRNA(Ala) via its editing domain (PubMed:27622773, PubMed:27911835, PubMed:28493438). {ECO:0000255|HAMAP-Rule:MF_03133, ECO:0000…	106.81	968	sp|P49588|SYAC_HUMAN	451	sp|P49588|SYAC_HUMAN Alanine--tRNA ligase, cytoplasmic OS=Homo sapiens OX=9606 GN=AARS1 PE=1 SV=2	sp|P49588|SYAC_HUMAN	451	451	K	VDMDGFEEERKLAQLKSQGKGAGGEDLIMLD	133.98	133.98	LAQLK(1)SQGK	LAQLK(78)SQGK(-78)	5	2	1.5657	1032900	Identified
P49588	Alanine--tRNA ligase, cytoplasmic	AARS1	FUNCTION: Catalyzes the attachment of alanine to tRNA(Ala) in a two-step reaction: alanine is first activated by ATP to form Ala-AMP and then transferred to the acceptor end of tRNA(Ala) (PubMed:27622773, PubMed:27911835, PubMed:28493438). Also edits incorrectly charged tRNA(Ala) via its editing domain (PubMed:27622773, PubMed:27911835, PubMed:28493438). {ECO:0000255|HAMAP-Rule:MF_03133, ECO:0000…	106.81	968	sp|P49588|SYAC_HUMAN	282	sp|P49588|SYAC_HUMAN Alanine--tRNA ligase, cytoplasmic OS=Homo sapiens OX=9606 GN=AARS1 PE=1 SV=2	sp|P49588|SYAC_HUMAN	282	282	K	FEAIQKGTGARPYTGKVGAEDADGIDMAYRV	132.01	132.01	PYTGK(1)VGAEDADGIDMAYR	PYTGK(130)VGAEDADGIDMAYR	5	3	1.854	376510	Identified
P49588	Alanine--tRNA ligase, cytoplasmic	AARS1	FUNCTION: Catalyzes the attachment of alanine to tRNA(Ala) in a two-step reaction: alanine is first activated by ATP to form Ala-AMP and then transferred to the acceptor end of tRNA(Ala) (PubMed:27622773, PubMed:27911835, PubMed:28493438). Also edits incorrectly charged tRNA(Ala) via its editing domain (PubMed:27622773, PubMed:27911835, PubMed:28493438). {ECO:0000255|HAMAP-Rule:MF_03133, ECO:0000…	106.81	968	sp|P49588|SYAC_HUMAN	81	sp|P49588|SYAC_HUMAN Alanine--tRNA ligase, cytoplasmic OS=Homo sapiens OX=9606 GN=AARS1 PE=1 SV=2	sp|P49588|SYAC_HUMAN	81	81	K	LSRAANTQKCIRAGGKHNDLDDVGKDVYHHT	68.548	68.548	AGGK(1)HNDLDDVGK	AGGK(55)HNDLDDVGK(-55)	4	2	0.11089	88118	Identified
P49588	Alanine--tRNA ligase, cytoplasmic	AARS1	FUNCTION: Catalyzes the attachment of alanine to tRNA(Ala) in a two-step reaction: alanine is first activated by ATP to form Ala-AMP and then transferred to the acceptor end of tRNA(Ala) (PubMed:27622773, PubMed:27911835, PubMed:28493438). Also edits incorrectly charged tRNA(Ala) via its editing domain (PubMed:27622773, PubMed:27911835, PubMed:28493438). {ECO:0000255|HAMAP-Rule:MF_03133, ECO:0000…	106.81	968	sp|P49588|SYAC_HUMAN	789	sp|P49588|SYAC_HUMAN Alanine--tRNA ligase, cytoplasmic OS=Homo sapiens OX=9606 GN=AARS1 PE=1 SV=2	sp|P49588|SYAC_HUMAN	789	789	K	LSVMEAKVKAQTAPNKDVQREIADLGEALAT	56.202	56.202	AQTAPNK(1)DVQR	AQTAPNK(56)DVQR	7	3	2.3581	173690	Identified
P49588	Alanine--tRNA ligase, cytoplasmic	AARS1	FUNCTION: Catalyzes the attachment of alanine to tRNA(Ala) in a two-step reaction: alanine is first activated by ATP to form Ala-AMP and then transferred to the acceptor end of tRNA(Ala) (PubMed:27622773, PubMed:27911835, PubMed:28493438). Also edits incorrectly charged tRNA(Ala) via its editing domain (PubMed:27622773, PubMed:27911835, PubMed:28493438). {ECO:0000255|HAMAP-Rule:MF_03133, ECO:0000…	106.81	968	sp|P49588|SYAC_HUMAN	762	sp|P49588|SYAC_HUMAN Alanine--tRNA ligase, cytoplasmic OS=Homo sapiens OX=9606 GN=AARS1 PE=1 SV=2	sp|P49588|SYAC_HUMAN	762	762	K	KGIRRIVAVTGAEAQKALRKAESLKKCLSVM	261.49	261.49	IVAVTGAEAQK(1)ALR	IVAVTGAEAQK(260)ALR	11	2	0.61348	121180	Identified
P49588	Alanine--tRNA ligase, cytoplasmic	AARS1	FUNCTION: Catalyzes the attachment of alanine to tRNA(Ala) in a two-step reaction: alanine is first activated by ATP to form Ala-AMP and then transferred to the acceptor end of tRNA(Ala) (PubMed:27622773, PubMed:27911835, PubMed:28493438). Also edits incorrectly charged tRNA(Ala) via its editing domain (PubMed:27622773, PubMed:27911835, PubMed:28493438). {ECO:0000255|HAMAP-Rule:MF_03133, ECO:0000…	106.81	968	sp|P49588|SYAC_HUMAN	930	sp|P49588|SYAC_HUMAN Alanine--tRNA ligase, cytoplasmic OS=Homo sapiens OX=9606 GN=AARS1 PE=1 SV=2	sp|P49588|SYAC_HUMAN	930	930	K	KASEWVQQVSGLMDGKGGGKDVSAQATGKNV	52.201	52.201	ASEWVQQVSGLMDGK(0.5)GGGK(0.5)	ASEWVQQVSGLMDGK(0)GGGK(0)	15	3	0.74767	202950	Identified
P49588	Alanine--tRNA ligase, cytoplasmic	AARS1	FUNCTION: Catalyzes the attachment of alanine to tRNA(Ala) in a two-step reaction: alanine is first activated by ATP to form Ala-AMP and then transferred to the acceptor end of tRNA(Ala) (PubMed:27622773, PubMed:27911835, PubMed:28493438). Also edits incorrectly charged tRNA(Ala) via its editing domain (PubMed:27622773, PubMed:27911835, PubMed:28493438). {ECO:0000255|HAMAP-Rule:MF_03133, ECO:0000…	106.81	968	sp|P49588|SYAC_HUMAN	651	sp|P49588|SYAC_HUMAN Alanine--tRNA ligase, cytoplasmic OS=Homo sapiens OX=9606 GN=AARS1 PE=1 SV=2	sp|P49588|SYAC_HUMAN	651	651	K	FDFTAKGAMSTQQIKKAEEIANEMIEAAKAV	90.761	90.761	GAMSTQQIK(0.5)K(0.5)	GAMSTQQIK(0)K(0)	10	2	0.7106	37338	Identified
Q9BTE6	Alanyl-tRNA editing protein Aarsd1	AARSD1	FUNCTION: Functions in trans to edit the amino acid moiety from incorrectly charged tRNA(Ala). {ECO:0000250}.	45.479	412	sp|Q9BTE6|AASD1_HUMAN	381	sp|Q9BTE6|AASD1_HUMAN Alanyl-tRNA editing protein Aarsd1 OS=Homo sapiens OX=9606 GN=AARSD1 PE=1 SV=2	sp|Q9BTE6|AASD1_HUMAN	381	381	K	GPRVAEVLEGKGAGKKGRFQGKATKMSRRME	76.255	76.255	VAEVLEGK(0.994)GAGK(0.503)K(0.503)	VAEVLEGK(19)GAGK(0)K(0)	13	2	-1.4955	11856	Identified
Q9BTE6	Alanyl-tRNA editing protein Aarsd1	AARSD1	FUNCTION: Functions in trans to edit the amino acid moiety from incorrectly charged tRNA(Ala). {ECO:0000250}.	45.479	412	sp|Q9BTE6|AASD1_HUMAN	380	sp|Q9BTE6|AASD1_HUMAN Alanyl-tRNA editing protein Aarsd1 OS=Homo sapiens OX=9606 GN=AARSD1 PE=1 SV=2	sp|Q9BTE6|AASD1_HUMAN	380	380	K	LGPRVAEVLEGKGAGKKGRFQGKATKMSRRM	76.255	76.255	VAEVLEGK(0.994)GAGK(0.503)K(0.503)	VAEVLEGK(19)GAGK(0)K(0)	12	2	-1.4955	11856	Identified
Q9BTE6	Alanyl-tRNA editing protein Aarsd1	AARSD1	FUNCTION: Functions in trans to edit the amino acid moiety from incorrectly charged tRNA(Ala). {ECO:0000250}.	45.479	412	sp|Q9BTE6|AASD1_HUMAN	376	sp|Q9BTE6|AASD1_HUMAN Alanyl-tRNA editing protein Aarsd1 OS=Homo sapiens OX=9606 GN=AARSD1 PE=1 SV=2	sp|Q9BTE6|AASD1_HUMAN	376	376	K	SVETLGPRVAEVLEGKGAGKKGRFQGKATKM	76.255	76.255	VAEVLEGK(0.994)GAGK(0.503)K(0.503)	VAEVLEGK(19)GAGK(0)K(0)	8	2	-1.4955	93846	Identified
Q9NY61	Protein AATF	AATF	FUNCTION: May function as a general inhibitor of the histone deacetylase HDAC1. Binding to the pocket region of RB1 may displace HDAC1 from RB1/E2F complexes, leading to activation of E2F target genes and cell cycle progression. Conversely, displacement of HDAC1 from SP1 bound to the CDKN1A promoter leads to increased expression of this CDK inhibitor and blocks cell cycle progression. Also antago…	63.132	560	sp|Q9NY61|AATF_HUMAN	475	sp|Q9NY61|AATF_HUMAN Protein AATF OS=Homo sapiens OX=9606 GN=AATF PE=1 SV=1	sp|Q9NY61|AATF_HUMAN	475	475	K	DDDFYHQLLRELIERKTSSLDPNDQVAMGRQ	83.214	76.563	K(1)TSSLDPNDQVAMGR	K(77)TSSLDPNDQVAMGR	1	2	0.22247	78742	Identified
P08183	ATP-dependent translocase ABCB1	ABCB1	FUNCTION: Translocates drugs and phospholipids across the membrane (PubMed:8898203, PubMed:2897240, PubMed:9038218). Catalyzes the flop of phospholipids from the cytoplasmic to the exoplasmic leaflet of the apical membrane. Participates mainly to the flop of phosphatidylcholine, phosphatidylethanolamine, beta-D-glucosylceramides and sphingomyelins (PubMed:8898203). Energy-dependent efflux pump re…	141.48	1280	sp|P08183|MDR1_HUMAN;sp|P21439|MDR3_HUMAN;sp|Q9NP78|ABCB9_HUMAN;sp|Q2M3G0|ABCB5_HUMAN	536;538;648;1161	sp|P08183|MDR1_HUMAN ATP-dependent translocase ABCB1 OS=Homo sapiens OX=9606 GN=ABCB1 PE=1 SV=3;sp|P21439|MDR3_HUMAN Phosphatidylcholine translocator ABCB4 OS=Homo sapiens OX=9606 GN=ABCB4 PE=1 SV=2;sp|Q9NP78|ABCB9_HUMAN ATP-binding cassette sub-family B m	sp|P08183|MDR1_HUMAN	536	536	K	DTLVGERGAQLSGGQKQRIAIARALVRNPKI	69.915	69.915	GAQLSGGQK(1)QR	GAQLSGGQK(70)QR	9	2	-2.5828	109210	Identified
P08183	ATP-dependent translocase ABCB1	ABCB1	FUNCTION: Translocates drugs and phospholipids across the membrane (PubMed:8898203, PubMed:2897240, PubMed:9038218). Catalyzes the flop of phospholipids from the cytoplasmic to the exoplasmic leaflet of the apical membrane. Participates mainly to the flop of phosphatidylcholine, phosphatidylethanolamine, beta-D-glucosylceramides and sphingomyelins (PubMed:8898203). Energy-dependent efflux pump re…	141.48	1280	sp|P08183|MDR1_HUMAN	279	sp|P08183|MDR1_HUMAN ATP-dependent translocase ABCB1 OS=Homo sapiens OX=9606 GN=ABCB1 PE=1 SV=3	sp|P08183|MDR1_HUMAN	279	279	K	VIAFGGQKKELERYNKNLEEAKRIGIKKAIT	175.51	175.51	YNK(1)NLEEAK	YNK(100)NLEEAK(-100)	3	2	1.1821	246600	Identified
P08183	ATP-dependent translocase ABCB1	ABCB1	FUNCTION: Translocates drugs and phospholipids across the membrane (PubMed:8898203, PubMed:2897240, PubMed:9038218). Catalyzes the flop of phospholipids from the cytoplasmic to the exoplasmic leaflet of the apical membrane. Participates mainly to the flop of phosphatidylcholine, phosphatidylethanolamine, beta-D-glucosylceramides and sphingomyelins (PubMed:8898203). Energy-dependent efflux pump re…	141.48	1280	sp|P08183|MDR1_HUMAN	505	sp|P08183|MDR1_HUMAN ATP-dependent translocase ABCB1 OS=Homo sapiens OX=9606 GN=ABCB1 PE=1 SV=3	sp|P08183|MDR1_HUMAN	505	505	K	YGRENVTMDEIEKAVKEANAYDFIMKLPHKF	40.861	40.861	AVK(1)EANAYDFIMK	AVK(34)EANAYDFIMK(-34)	3	2	-3.0937	62673	Identified
P08183	ATP-dependent translocase ABCB1	ABCB1	FUNCTION: Translocates drugs and phospholipids across the membrane (PubMed:8898203, PubMed:2897240, PubMed:9038218). Catalyzes the flop of phospholipids from the cytoplasmic to the exoplasmic leaflet of the apical membrane. Participates mainly to the flop of phosphatidylcholine, phosphatidylethanolamine, beta-D-glucosylceramides and sphingomyelins (PubMed:8898203). Energy-dependent efflux pump re…	141.48	1280	sp|P08183|MDR1_HUMAN;sp|P21439|MDR3_HUMAN	1252;1258	sp|P08183|MDR1_HUMAN ATP-dependent translocase ABCB1 OS=Homo sapiens OX=9606 GN=ABCB1 PE=1 SV=3;sp|P21439|MDR3_HUMAN Phosphatidylcholine translocator ABCB4 OS=Homo sapiens OX=9606 GN=ABCB4 PE=1 SV=2	sp|P08183|MDR1_HUMAN	1252	1252	K	IQNADLIVVFQNGRVKEHGTHQQLLAQKGIY	97.594	97.594	VK(1)EHGTHQQLLAQK	VK(97)EHGTHQQLLAQK(-97)	2	3	1.655	36178	Identified
P08183	ATP-dependent translocase ABCB1	ABCB1	FUNCTION: Translocates drugs and phospholipids across the membrane (PubMed:8898203, PubMed:2897240, PubMed:9038218). Catalyzes the flop of phospholipids from the cytoplasmic to the exoplasmic leaflet of the apical membrane. Participates mainly to the flop of phosphatidylcholine, phosphatidylethanolamine, beta-D-glucosylceramides and sphingomyelins (PubMed:8898203). Energy-dependent efflux pump re…	141.48	1280	sp|P08183|MDR1_HUMAN;sp|P21439|MDR3_HUMAN	1062;1061	sp|P08183|MDR1_HUMAN ATP-dependent translocase ABCB1 OS=Homo sapiens OX=9606 GN=ABCB1 PE=1 SV=3;sp|P21439|MDR3_HUMAN Phosphatidylcholine translocator ABCB4 OS=Homo sapiens OX=9606 GN=ABCB4 PE=1 SV=2	sp|P08183|MDR1_HUMAN	1062	1062	K	RPDIPVLQGLSLEVKKGQTLALVGSSGCGKS	91.032	91.032	K(1)GQTLALVGSSGCGK	K(89)GQTLALVGSSGCGK(-89)	1	2	-1.7948	75130	Identified
O75027	ATP-binding cassette sub-family B member 7, mitochondrial	ABCB7	FUNCTION: Could be involved in the transport of heme from the mitochondria to the cytosol. Plays a central role in the maturation of cytosolic iron-sulfur (Fe/S) cluster-containing proteins. {ECO:0000269|PubMed:10196363}.	82.64	752	sp|O75027|ABCB7_HUMAN	216	sp|O75027|ABCB7_HUMAN ATP-binding cassette sub-family B member 7, mitochondrial OS=Homo sapiens OX=9606 GN=ABCB7 PE=1 SV=2	sp|O75027|ABCB7_HUMAN	216	216	K	AGAAFFNEVRNAVFGKVAQNSIRRIAKNVFL	78.043	78.043	NAVFGK(1)VAQNSIR	NAVFGK(78)VAQNSIR	6	2	0.10372	104840	Identified
Q9NUT2	Mitochondrial potassium channel ATP-binding subunit	ABCB8	FUNCTION: ATP-binding subunit of the mitochondrial potassium channel located in the mitochondrial inner membrane (PubMed:31435016). Together with CCDC51/MITOK, forms a protein complex localized in the mitochondria that mediates ATP-dependent potassium currents across the inner membrane (that is, mitoK(ATP) channel) (PubMed:31435016). Plays a role in mitochondrial iron transport (PubMed:30623799).…	79.988	735	sp|Q9NUT2|MITOS_HUMAN	263	sp|Q9NUT2|MITOS_HUMAN Mitochondrial potassium channel ATP-binding subunit OS=Homo sapiens OX=9606 GN=ABCB8 PE=1 SV=3	sp|Q9NUT2|MITOS_HUMAN	263	263	K	TGQLVSRLTTDVQEFKSSFKLVISQGLRSCT	84.999	84.999	LTTDVQEFK(0.998)SSFK(0.002)	LTTDVQEFK(27)SSFK(-27)	9	2	3.0212	51079	Identified
Q9NUT2	Mitochondrial potassium channel ATP-binding subunit	ABCB8	FUNCTION: ATP-binding subunit of the mitochondrial potassium channel located in the mitochondrial inner membrane (PubMed:31435016). Together with CCDC51/MITOK, forms a protein complex localized in the mitochondria that mediates ATP-dependent potassium currents across the inner membrane (that is, mitoK(ATP) channel) (PubMed:31435016). Plays a role in mitochondrial iron transport (PubMed:30623799).…	79.988	735	sp|Q9NUT2|MITOS_HUMAN	617	sp|Q9NUT2|MITOS_HUMAN Mitochondrial potassium channel ATP-binding subunit OS=Homo sapiens OX=9606 GN=ABCB8 PE=1 SV=3	sp|Q9NUT2|MITOS_HUMAN	617	617	K	NTVVGERGTTLSGGQKQRLAIARALIKQPTV	85.716	85.716	GTTLSGGQK(1)QR	GTTLSGGQK(86)QR	9	2	-0.40733	64888	Identified
P33527	Multidrug resistance-associated protein 1	ABCC1	FUNCTION: Mediates export of organic anions and drugs from the cytoplasm (PubMed:7961706, PubMed:16230346, PubMed:9281595, PubMed:10064732, PubMed:11114332). Mediates ATP-dependent transport of glutathione and glutathione conjugates, leukotriene C4, estradiol-17-beta-o-glucuronide, methotrexate, antiviral drugs and other xenobiotics (PubMed:7961706, PubMed:16230346, PubMed:9281595, PubMed:1006473…	171.59	1531	sp|P33527|MRP1_HUMAN	488	sp|P33527|MRP1_HUMAN Multidrug resistance-associated protein 1 OS=Homo sapiens OX=9606 GN=ABCC1 PE=1 SV=3	sp|P33527|MRP1_HUMAN	488	488	K	MVLMVPVNAVMAMKTKTYQVAHMKSKDNRIK	97.277	97.277	TK(1)TYQVAHMK	TK(95)TYQVAHMK(-95)	2	2	0.97976	18555	Identified
P33527	Multidrug resistance-associated protein 1	ABCC1	FUNCTION: Mediates export of organic anions and drugs from the cytoplasm (PubMed:7961706, PubMed:16230346, PubMed:9281595, PubMed:10064732, PubMed:11114332). Mediates ATP-dependent transport of glutathione and glutathione conjugates, leukotriene C4, estradiol-17-beta-o-glucuronide, methotrexate, antiviral drugs and other xenobiotics (PubMed:7961706, PubMed:16230346, PubMed:9281595, PubMed:1006473…	171.59	1531	sp|P33527|MRP1_HUMAN	764	sp|P33527|MRP1_HUMAN Multidrug resistance-associated protein 1 OS=Homo sapiens OX=9606 GN=ABCC1 PE=1 SV=3	sp|P33527|MRP1_HUMAN	764	764	K	DLEILPSGDRTEIGEKGVNLSGGQKQRVSLA	53.051	53.051	TEIGEK(0.993)GVNLSGGQK(0.007)	TEIGEK(21)GVNLSGGQK(-21)	6	2	-2.1816	57100	Identified
P33527	Multidrug resistance-associated protein 1	ABCC1	FUNCTION: Mediates export of organic anions and drugs from the cytoplasm (PubMed:7961706, PubMed:16230346, PubMed:9281595, PubMed:10064732, PubMed:11114332). Mediates ATP-dependent transport of glutathione and glutathione conjugates, leukotriene C4, estradiol-17-beta-o-glucuronide, methotrexate, antiviral drugs and other xenobiotics (PubMed:7961706, PubMed:16230346, PubMed:9281595, PubMed:1006473…	171.59	1531	sp|P33527|MRP1_HUMAN	498	sp|P33527|MRP1_HUMAN Multidrug resistance-associated protein 1 OS=Homo sapiens OX=9606 GN=ABCC1 PE=1 SV=3	sp|P33527|MRP1_HUMAN	498	498	K	MAMKTKTYQVAHMKSKDNRIKLMNEILNGIK	60.547	60.547	TYQVAHMK(0.321)SK(0.679)	TYQVAHMK(-3.3)SK(3.3)	10	2	-2.9306	93763	Identified
P33527	Multidrug resistance-associated protein 1	ABCC1	FUNCTION: Mediates export of organic anions and drugs from the cytoplasm (PubMed:7961706, PubMed:16230346, PubMed:9281595, PubMed:10064732, PubMed:11114332). Mediates ATP-dependent transport of glutathione and glutathione conjugates, leukotriene C4, estradiol-17-beta-o-glucuronide, methotrexate, antiviral drugs and other xenobiotics (PubMed:7961706, PubMed:16230346, PubMed:9281595, PubMed:1006473…	171.59	1531	sp|P33527|MRP1_HUMAN	1181	sp|P33527|MRP1_HUMAN Multidrug resistance-associated protein 1 OS=Homo sapiens OX=9606 GN=ABCC1 PE=1 SV=3	sp|P33527|MRP1_HUMAN	1181	1181	K	RAFEEQERFIHQSDLKVDENQKAYYPSIVAN	143.22	143.22	FIHQSDLK(1)VDENQK	FIHQSDLK(54)VDENQK(-54)	8	3	-1.8694	170060	Identified
O15440	Multidrug resistance-associated protein 5	ABCC5	FUNCTION: Acts as a multispecific organic anion pump which can transport nucleotide analogs. Heme transporter required for the translocation of cytosolic heme to the secretory pathway (PubMed:24836561). {ECO:0000269|PubMed:10840050, ECO:0000269|PubMed:24836561}.	160.66	1437	sp|O15440|MRP5_HUMAN	961	sp|O15440|MRP5_HUMAN Multidrug resistance-associated protein 5 OS=Homo sapiens OX=9606 GN=ABCC5 PE=1 SV=2	sp|O15440|MRP5_HUMAN	961	961	K	RLHDELFRRILRSPMKFFDTTPTGRILNRFS	58.476	58.476	SPMK(1)FFDTTPTGR	SPMK(58)FFDTTPTGR	4	3	0.38291	48636	Identified
P28288	ATP-binding cassette sub-family D member 3	ABCD3	FUNCTION: Probable transporter involved in the transport of branched-chain fatty acids and C27 bile acids into the peroxisome; the latter function is a crucial step in bile acid biosynthesis (PubMed:25168382). The nucleotide-binding fold acts as an ATP-binding subunit with ATPase activity (PubMed:11248239). {ECO:0000269|PubMed:11248239, ECO:0000269|PubMed:25168382}.	75.475	659	sp|P28288|ABCD3_HUMAN	42	sp|P28288|ABCD3_HUMAN ATP-binding cassette sub-family D member 3 OS=Homo sapiens OX=9606 GN=ABCD3 PE=1 SV=1	sp|P28288|ABCD3_HUMAN	42	42	K	HKRRRALGLHGKKSGKPPLQNNEKEGKKERA	57.888	57.888	SGK(1)PPLQNNEK	SGK(40)PPLQNNEK(-40)	3	2	-1.2479	113760	Identified
P61221	ATP-binding cassette sub-family E member 1	ABCE1	FUNCTION: Antagonizes the binding of 2-5A (5'-phosphorylated 2',5'-linked oligoadenylates) by RNase L through direct interaction with RNase L and therefore inhibits its endoribonuclease activity. May play a central role in the regulation of mRNA turnover. Antagonizes the anti-viral effect of the interferon-regulated 2-5A/RNase L pathway. May act as a chaperone for post-translational events during…	67.314	599	sp|P61221|ABCE1_HUMAN	64	sp|P61221|ABCE1_HUMAN ATP-binding cassette sub-family E member 1 OS=Homo sapiens OX=9606 GN=ABCE1 PE=1 SV=1	sp|P61221|ABCE1_HUMAN	64	64	K	WISETLCIGCGICIKKCPFGALSIVNLPSNL	59.67	59.67	K(1)CPFGALSIVNLPSNLEK	K(58)CPFGALSIVNLPSNLEK(-58)	1	3	-0.081806	19990	Identified
P61221	ATP-binding cassette sub-family E member 1	ABCE1	FUNCTION: Antagonizes the binding of 2-5A (5'-phosphorylated 2',5'-linked oligoadenylates) by RNase L through direct interaction with RNase L and therefore inhibits its endoribonuclease activity. May play a central role in the regulation of mRNA turnover. Antagonizes the anti-viral effect of the interferon-regulated 2-5A/RNase L pathway. May act as a chaperone for post-translational events during…	67.314	599	sp|P61221|ABCE1_HUMAN	332	sp|P61221|ABCE1_HUMAN ATP-binding cassette sub-family E member 1 OS=Homo sapiens OX=9606 GN=ABCE1 PE=1 SV=1	sp|P61221|ABCE1_HUMAN	332	332	K	VPTENLRFRDASLVFKVAETANEEEVKKMCM	100.56	100.56	DASLVFK(1)VAETANEEEVK	DASLVFK(53)VAETANEEEVK(-53)	7	2	0.9477	170290	Identified
P61221	ATP-binding cassette sub-family E member 1	ABCE1	FUNCTION: Antagonizes the binding of 2-5A (5'-phosphorylated 2',5'-linked oligoadenylates) by RNase L through direct interaction with RNase L and therefore inhibits its endoribonuclease activity. May play a central role in the regulation of mRNA turnover. Antagonizes the anti-viral effect of the interferon-regulated 2-5A/RNase L pathway. May act as a chaperone for post-translational events during…	67.314	599	sp|P61221|ABCE1_HUMAN	431	sp|P61221|ABCE1_HUMAN ATP-binding cassette sub-family E member 1 OS=Homo sapiens OX=9606 GN=ABCE1 PE=1 SV=1	sp|P61221|ABCE1_HUMAN	431	431	K	ISPKSTGSVRQLLHEKIRDAYTHPQFVTDVM	74.486	74.486	QLLHEK(1)IR	QLLHEK(74)IR	6	2	-0.21341	250490	Identified
P61221	ATP-binding cassette sub-family E member 1	ABCE1	FUNCTION: Antagonizes the binding of 2-5A (5'-phosphorylated 2',5'-linked oligoadenylates) by RNase L through direct interaction with RNase L and therefore inhibits its endoribonuclease activity. May play a central role in the regulation of mRNA turnover. Antagonizes the anti-viral effect of the interferon-regulated 2-5A/RNase L pathway. May act as a chaperone for post-translational events during…	67.314	599	sp|P61221|ABCE1_HUMAN	93	sp|P61221|ABCE1_HUMAN ATP-binding cassette sub-family E member 1 OS=Homo sapiens OX=9606 GN=ABCE1 PE=1 SV=1	sp|P61221|ABCE1_HUMAN	93	93	K	NLEKETTHRYCANAFKLHRLPIPRPGEVLGL	72.492	72.492	YCANAFK(1)LHR	YCANAFK(72)LHR	7	3	1.1836	59795	Identified
P61221	ATP-binding cassette sub-family E member 1	ABCE1	FUNCTION: Antagonizes the binding of 2-5A (5'-phosphorylated 2',5'-linked oligoadenylates) by RNase L through direct interaction with RNase L and therefore inhibits its endoribonuclease activity. May play a central role in the regulation of mRNA turnover. Antagonizes the anti-viral effect of the interferon-regulated 2-5A/RNase L pathway. May act as a chaperone for post-translational events during…	67.314	599	sp|P61221|ABCE1_HUMAN	541	sp|P61221|ABCE1_HUMAN ATP-binding cassette sub-family E member 1 OS=Homo sapiens OX=9606 GN=ABCE1 PE=1 SV=1	sp|P61221|ABCE1_HUMAN	541	541	K	TYLADRVIVFDGVPSKNTVANSPQTLLAGMN	42.028	42.028	VIVFDGVPSK(0.998)NTVANSPQTLLAGMNK(0.002)	VIVFDGVPSK(27)NTVANSPQTLLAGMNK(-27)	10	3	-0.055731	41122	Identified
P61221	ATP-binding cassette sub-family E member 1	ABCE1	FUNCTION: Antagonizes the binding of 2-5A (5'-phosphorylated 2',5'-linked oligoadenylates) by RNase L through direct interaction with RNase L and therefore inhibits its endoribonuclease activity. May play a central role in the regulation of mRNA turnover. Antagonizes the anti-viral effect of the interferon-regulated 2-5A/RNase L pathway. May act as a chaperone for post-translational events during…	67.314	599	sp|P61221|ABCE1_HUMAN	165	sp|P61221|ABCE1_HUMAN ATP-binding cassette sub-family E member 1 OS=Homo sapiens OX=9606 GN=ABCE1 PE=1 SV=1	sp|P61221|ABCE1_HUMAN	165	165	K	SELQNYFTKILEDDLKAIIKPQYVDQIPKAA	52.149	52.149	ILEDDLK(0.943)AIIK(0.052)PQYVDQIPK(0.005)	ILEDDLK(13)AIIK(-13)PQYVDQIPK(-23)	7	3	0.39861	136870	Identified
P61221	ATP-binding cassette sub-family E member 1	ABCE1	FUNCTION: Antagonizes the binding of 2-5A (5'-phosphorylated 2',5'-linked oligoadenylates) by RNase L through direct interaction with RNase L and therefore inhibits its endoribonuclease activity. May play a central role in the regulation of mRNA turnover. Antagonizes the anti-viral effect of the interferon-regulated 2-5A/RNase L pathway. May act as a chaperone for post-translational events during…	67.314	599	sp|P61221|ABCE1_HUMAN	178	sp|P61221|ABCE1_HUMAN ATP-binding cassette sub-family E member 1 OS=Homo sapiens OX=9606 GN=ABCE1 PE=1 SV=1	sp|P61221|ABCE1_HUMAN	178	178	K	DLKAIIKPQYVDQIPKAAKGTVGSILDRKDE	61.194	61.194	AIIKPQYVDQIPK(0.5)AAK(0.5)	AIIK(-56)PQYVDQIPK(0)AAK(0)	13	3	-0.18236	140460	Identified
P61221	ATP-binding cassette sub-family E member 1	ABCE1	FUNCTION: Antagonizes the binding of 2-5A (5'-phosphorylated 2',5'-linked oligoadenylates) by RNase L through direct interaction with RNase L and therefore inhibits its endoribonuclease activity. May play a central role in the regulation of mRNA turnover. Antagonizes the anti-viral effect of the interferon-regulated 2-5A/RNase L pathway. May act as a chaperone for post-translational events during…	67.314	599	sp|P61221|ABCE1_HUMAN	250	sp|P61221|ABCE1_HUMAN ATP-binding cassette sub-family E member 1 OS=Homo sapiens OX=9606 GN=ABCE1 PE=1 SV=1	sp|P61221|ABCE1_HUMAN	250	250	K	ADIFMFDEPSSYLDVKQRLKAAITIRSLINP	118.26	118.26	ADIFMFDEPSSYLDVK(1)QR	ADIFMFDEPSSYLDVK(120)QR	16	3	2.4116	231800	Identified
P61221	ATP-binding cassette sub-family E member 1	ABCE1	FUNCTION: Antagonizes the binding of 2-5A (5'-phosphorylated 2',5'-linked oligoadenylates) by RNase L through direct interaction with RNase L and therefore inhibits its endoribonuclease activity. May play a central role in the regulation of mRNA turnover. Antagonizes the anti-viral effect of the interferon-regulated 2-5A/RNase L pathway. May act as a chaperone for post-translational events during…	67.314	599	sp|P61221|ABCE1_HUMAN	349	sp|P61221|ABCE1_HUMAN ATP-binding cassette sub-family E member 1 OS=Homo sapiens OX=9606 GN=ABCE1 PE=1 SV=1	sp|P61221|ABCE1_HUMAN	349	349	K	AETANEEEVKKMCMYKYPGMKKKMGEFELAI	62.88	62.88	MCMYK(0.999)YPGMK(0.001)	MCMYK(32)YPGMK(-32)	5	2	0.62973	107240	Identified
P61221	ATP-binding cassette sub-family E member 1	ABCE1	FUNCTION: Antagonizes the binding of 2-5A (5'-phosphorylated 2',5'-linked oligoadenylates) by RNase L through direct interaction with RNase L and therefore inhibits its endoribonuclease activity. May play a central role in the regulation of mRNA turnover. Antagonizes the anti-viral effect of the interferon-regulated 2-5A/RNase L pathway. May act as a chaperone for post-translational events during…	67.314	599	sp|P61221|ABCE1_HUMAN	195	sp|P61221|ABCE1_HUMAN ATP-binding cassette sub-family E member 1 OS=Homo sapiens OX=9606 GN=ABCE1 PE=1 SV=1	sp|P61221|ABCE1_HUMAN	195	195	K	AKGTVGSILDRKDETKTQAIVCQQLDLTHLK	151.55	151.55	DETK(1)TQAIVCQQLDLTHLK	DETK(140)TQAIVCQQLDLTHLK(-140)	4	3	-0.016928	218460	Identified
P61221	ATP-binding cassette sub-family E member 1	ABCE1	FUNCTION: Antagonizes the binding of 2-5A (5'-phosphorylated 2',5'-linked oligoadenylates) by RNase L through direct interaction with RNase L and therefore inhibits its endoribonuclease activity. May play a central role in the regulation of mRNA turnover. Antagonizes the anti-viral effect of the interferon-regulated 2-5A/RNase L pathway. May act as a chaperone for post-translational events during…	67.314	599	sp|P61221|ABCE1_HUMAN	121	sp|P61221|ABCE1_HUMAN ATP-binding cassette sub-family E member 1 OS=Homo sapiens OX=9606 GN=ABCE1 PE=1 SV=1	sp|P61221|ABCE1_HUMAN	121	121	K	LGLVGTNGIGKSTALKILAGKQKPNLGKYDD	81.099	81.099	STALK(1)ILAGK	STALK(48)ILAGK(-48)	5	2	-0.14487	159300	Identified
P61221	ATP-binding cassette sub-family E member 1	ABCE1	FUNCTION: Antagonizes the binding of 2-5A (5'-phosphorylated 2',5'-linked oligoadenylates) by RNase L through direct interaction with RNase L and therefore inhibits its endoribonuclease activity. May play a central role in the regulation of mRNA turnover. Antagonizes the anti-viral effect of the interferon-regulated 2-5A/RNase L pathway. May act as a chaperone for post-translational events during…	67.314	599	sp|P61221|ABCE1_HUMAN	343	sp|P61221|ABCE1_HUMAN ATP-binding cassette sub-family E member 1 OS=Homo sapiens OX=9606 GN=ABCE1 PE=1 SV=1	sp|P61221|ABCE1_HUMAN	343	343	K	SLVFKVAETANEEEVKKMCMYKYPGMKKKMG	232.46	232.46	VAETANEEEVK(0.5)K(0.5)	VAETANEEEVK(0)K(0)	11	2	-0.34788	883990	Identified
P61221	ATP-binding cassette sub-family E member 1	ABCE1	FUNCTION: Antagonizes the binding of 2-5A (5'-phosphorylated 2',5'-linked oligoadenylates) by RNase L through direct interaction with RNase L and therefore inhibits its endoribonuclease activity. May play a central role in the regulation of mRNA turnover. Antagonizes the anti-viral effect of the interferon-regulated 2-5A/RNase L pathway. May act as a chaperone for post-translational events during…	67.314	599	sp|P61221|ABCE1_HUMAN	210	sp|P61221|ABCE1_HUMAN ATP-binding cassette sub-family E member 1 OS=Homo sapiens OX=9606 GN=ABCE1 PE=1 SV=1	sp|P61221|ABCE1_HUMAN	210	210	K	KTQAIVCQQLDLTHLKERNVEDLSGGELQRF	178.51	84.105	TQAIVCQQLDLTHLK(1)ER	TQAIVCQQLDLTHLK(84)ER	15	2	0.38004	822340	Identified
P61221	ATP-binding cassette sub-family E member 1	ABCE1	FUNCTION: Antagonizes the binding of 2-5A (5'-phosphorylated 2',5'-linked oligoadenylates) by RNase L through direct interaction with RNase L and therefore inhibits its endoribonuclease activity. May play a central role in the regulation of mRNA turnover. Antagonizes the anti-viral effect of the interferon-regulated 2-5A/RNase L pathway. May act as a chaperone for post-translational events during…	67.314	599	sp|P61221|ABCE1_HUMAN	181	sp|P61221|ABCE1_HUMAN ATP-binding cassette sub-family E member 1 OS=Homo sapiens OX=9606 GN=ABCE1 PE=1 SV=1	sp|P61221|ABCE1_HUMAN	181	181	K	AIIKPQYVDQIPKAAKGTVGSILDRKDETKT	106.11	106.11	AAK(1)GTVGSILDR	AAK(110)GTVGSILDR	3	2	-0.06252	720210	Identified
P61221	ATP-binding cassette sub-family E member 1	ABCE1	FUNCTION: Antagonizes the binding of 2-5A (5'-phosphorylated 2',5'-linked oligoadenylates) by RNase L through direct interaction with RNase L and therefore inhibits its endoribonuclease activity. May play a central role in the regulation of mRNA turnover. Antagonizes the anti-viral effect of the interferon-regulated 2-5A/RNase L pathway. May act as a chaperone for post-translational events during…	67.314	599	sp|P61221|ABCE1_HUMAN	158	sp|P61221|ABCE1_HUMAN ATP-binding cassette sub-family E member 1 OS=Homo sapiens OX=9606 GN=ABCE1 PE=1 SV=1	sp|P61221|ABCE1_HUMAN	158	158	K	ILTYFRGSELQNYFTKILEDDLKAIIKPQYV	139.61	139.61	GSELQNYFTK(1)ILEDDLK	GSELQNYFTK(57)ILEDDLK(-57)	10	3	2.8789	45484	Identified
P61221	ATP-binding cassette sub-family E member 1	ABCE1	FUNCTION: Antagonizes the binding of 2-5A (5'-phosphorylated 2',5'-linked oligoadenylates) by RNase L through direct interaction with RNase L and therefore inhibits its endoribonuclease activity. May play a central role in the regulation of mRNA turnover. Antagonizes the anti-viral effect of the interferon-regulated 2-5A/RNase L pathway. May act as a chaperone for post-translational events during…	67.314	599	sp|P61221|ABCE1_HUMAN	169	sp|P61221|ABCE1_HUMAN ATP-binding cassette sub-family E member 1 OS=Homo sapiens OX=9606 GN=ABCE1 PE=1 SV=1	sp|P61221|ABCE1_HUMAN	169	169	K	NYFTKILEDDLKAIIKPQYVDQIPKAAKGTV	92.707	92.707	AIIK(1)PQYVDQIPK	AIIK(82)PQYVDQIPK(-82)	4	2	0.18914	1696800	Identified
P61221	ATP-binding cassette sub-family E member 1	ABCE1	FUNCTION: Antagonizes the binding of 2-5A (5'-phosphorylated 2',5'-linked oligoadenylates) by RNase L through direct interaction with RNase L and therefore inhibits its endoribonuclease activity. May play a central role in the regulation of mRNA turnover. Antagonizes the anti-viral effect of the interferon-regulated 2-5A/RNase L pathway. May act as a chaperone for post-translational events during…	67.314	599	sp|P61221|ABCE1_HUMAN	344	sp|P61221|ABCE1_HUMAN ATP-binding cassette sub-family E member 1 OS=Homo sapiens OX=9606 GN=ABCE1 PE=1 SV=1	sp|P61221|ABCE1_HUMAN	344	344	K	LVFKVAETANEEEVKKMCMYKYPGMKKKMGE	232.46	232.46	VAETANEEEVK(0.5)K(0.5)	VAETANEEEVK(0)K(0)	12	2	-0.34788	883990	Identified
P61221	ATP-binding cassette sub-family E member 1	ABCE1	FUNCTION: Antagonizes the binding of 2-5A (5'-phosphorylated 2',5'-linked oligoadenylates) by RNase L through direct interaction with RNase L and therefore inhibits its endoribonuclease activity. May play a central role in the regulation of mRNA turnover. Antagonizes the anti-viral effect of the interferon-regulated 2-5A/RNase L pathway. May act as a chaperone for post-translational events during…	67.314	599	sp|P61221|ABCE1_HUMAN	412	sp|P61221|ABCE1_HUMAN ATP-binding cassette sub-family E member 1 OS=Homo sapiens OX=9606 GN=ABCE1 PE=1 SV=1	sp|P61221|ABCE1_HUMAN	412	412	K	KPDEGGEVPVLNVSYKPQKISPKSTGSVRQL	92.593	92.593	LK(0.02)PDEGGEVPVLNVSYK(0.911)PQK(0.069)	LK(-17)PDEGGEVPVLNVSYK(11)PQK(-11)	17	3	-0.90548	924340	Identified
P61221	ATP-binding cassette sub-family E member 1	ABCE1	FUNCTION: Antagonizes the binding of 2-5A (5'-phosphorylated 2',5'-linked oligoadenylates) by RNase L through direct interaction with RNase L and therefore inhibits its endoribonuclease activity. May play a central role in the regulation of mRNA turnover. Antagonizes the anti-viral effect of the interferon-regulated 2-5A/RNase L pathway. May act as a chaperone for post-translational events during…	67.314	599	sp|P61221|ABCE1_HUMAN	126	sp|P61221|ABCE1_HUMAN ATP-binding cassette sub-family E member 1 OS=Homo sapiens OX=9606 GN=ABCE1 PE=1 SV=1	sp|P61221|ABCE1_HUMAN	126	126	K	TNGIGKSTALKILAGKQKPNLGKYDDPPDWQ	206.38	206.38	ILAGK(1)QKPNLGK	ILAGK(48)QK(-48)PNLGK(-130)	5	2	0.90529	91074	Identified
P61221	ATP-binding cassette sub-family E member 1	ABCE1	FUNCTION: Antagonizes the binding of 2-5A (5'-phosphorylated 2',5'-linked oligoadenylates) by RNase L through direct interaction with RNase L and therefore inhibits its endoribonuclease activity. May play a central role in the regulation of mRNA turnover. Antagonizes the anti-viral effect of the interferon-regulated 2-5A/RNase L pathway. May act as a chaperone for post-translational events during…	67.314	599	sp|P61221|ABCE1_HUMAN	116	sp|P61221|ABCE1_HUMAN ATP-binding cassette sub-family E member 1 OS=Homo sapiens OX=9606 GN=ABCE1 PE=1 SV=1	sp|P61221|ABCE1_HUMAN	116	116	K	RPGEVLGLVGTNGIGKSTALKILAGKQKPNL	102.26	102.26	PGEVLGLVGTNGIGK(0.879)STALK(0.121)	PGEVLGLVGTNGIGK(8.6)STALK(-8.6)	15	3	0.34314	264320	Identified
P61221	ATP-binding cassette sub-family E member 1	ABCE1	FUNCTION: Antagonizes the binding of 2-5A (5'-phosphorylated 2',5'-linked oligoadenylates) by RNase L through direct interaction with RNase L and therefore inhibits its endoribonuclease activity. May play a central role in the regulation of mRNA turnover. Antagonizes the anti-viral effect of the interferon-regulated 2-5A/RNase L pathway. May act as a chaperone for post-translational events during…	67.314	599	sp|P61221|ABCE1_HUMAN	15	sp|P61221|ABCE1_HUMAN ATP-binding cassette sub-family E member 1 OS=Homo sapiens OX=9606 GN=ABCE1 PE=1 SV=1	sp|P61221|ABCE1_HUMAN	15	15	K	_MADKLTRIAIVNHDKCKPKKCRQECKKSCP	132.44	132.44	IAIVNHDK(1)CKPK	IAIVNHDK(42)CK(-42)PK(-67)	8	2	-1.1282	356120	Identified
Q8NE71	ATP-binding cassette sub-family F member 1	ABCF1	FUNCTION: Isoform 2 is required for efficient Cap- and IRES-mediated mRNA translation initiation. Isoform 2 is not involved in the ribosome biogenesis. {ECO:0000269|PubMed:19570978}.	95.925	845	sp|Q8NE71|ABCF1_HUMAN	430	sp|Q8NE71|ABCF1_HUMAN ATP-binding cassette sub-family F member 1 OS=Homo sapiens OX=9606 GN=ABCF1 PE=1 SV=2	sp|Q8NE71|ABCF1_HUMAN	430	430	K	VYEELRATGAAAAEAKARRILAGLGFDPEMQ	148.9	148.9	ATGAAAAEAK(1)AR	ATGAAAAEAK(150)AR	10	2	-0.5568	316850	Identified
Q9UG63	ATP-binding cassette sub-family F member 2	ABCF2		71.289	623	sp|Q9UG63|ABCF2_HUMAN	379	sp|Q9UG63|ABCF2_HUMAN ATP-binding cassette sub-family F member 2 OS=Homo sapiens OX=9606 GN=ABCF2 PE=1 SV=2	sp|Q9UG63|ABCF2_HUMAN	379	379	K	QKMMASGLTERVVSDKTLSFYFPPCGKIPPP	86.729	86.729	VVSDK(1)TLSFYFPPCGK	VVSDK(80)TLSFYFPPCGK(-80)	5	2	-0.66933	154120	Identified
Q9UG63	ATP-binding cassette sub-family F member 2	ABCF2		71.289	623	sp|Q9UG63|ABCF2_HUMAN	588	sp|Q9UG63|ABCF2_HUMAN ATP-binding cassette sub-family F member 2 OS=Homo sapiens OX=9606 GN=ABCF2 PE=1 SV=2	sp|Q9UG63|ABCF2_HUMAN	588	588	K	FRLIQQVAQEIWVCEKQTITKWPGDILAYKE	61.23	61.23	LIQQVAQEIWVCEK(0.989)QTITK(0.011)	LIQQVAQEIWVCEK(20)QTITK(-20)	14	3	-1.127	57626	Identified
Q9UG63	ATP-binding cassette sub-family F member 2	ABCF2		71.289	623	sp|Q9UG63|ABCF2_HUMAN	339	sp|Q9UG63|ABCF2_HUMAN ATP-binding cassette sub-family F member 2 OS=Homo sapiens OX=9606 GN=ABCF2 PE=1 SV=2	sp|Q9UG63|ABCF2_HUMAN	339	339	K	QMKRFHWEQDQIAHMKNYIARFGHGSAKLAR	55.578	55.578	FHWEQDQIAHMK(1)NYIAR	FHWEQDQIAHMK(56)NYIAR	12	4	-0.64393	75402	Identified
Q9UG63	ATP-binding cassette sub-family F member 2	ABCF2		71.289	623	sp|Q9UG63|ABCF2_HUMAN	203	sp|Q9UG63|ABCF2_HUMAN ATP-binding cassette sub-family F member 2 OS=Homo sapiens OX=9606 GN=ABCF2 PE=1 SV=2	sp|Q9UG63|ABCF2_HUMAN	203	203	K	KLMELYERLEELDADKAEMRASRILHGLGFT	50.297	50.297	LEELDADK(1)AEMR	LEELDADK(50)AEMR	8	3	0.76066	76124	Identified
Q9UG63	ATP-binding cassette sub-family F member 2	ABCF2		71.289	623	sp|Q9UG63|ABCF2_HUMAN	326	sp|Q9UG63|ABCF2_HUMAN ATP-binding cassette sub-family F member 2 OS=Homo sapiens OX=9606 GN=ABCF2 PE=1 SV=2	sp|Q9UG63|ABCF2_HUMAN	326	326	K	DQYVKTRLELEENQMKRFHWEQDQIAHMKNY	191.67	68.49	TRLELEENQMK(1)R	TRLELEENQMK(68)R	11	3	-4.3957	379370	Identified
Q9UG63	ATP-binding cassette sub-family F member 2	ABCF2		71.289	623	sp|Q9UG63|ABCF2_HUMAN	608	sp|Q9UG63|ABCF2_HUMAN ATP-binding cassette sub-family F member 2 OS=Homo sapiens OX=9606 GN=ABCF2 PE=1 SV=2	sp|Q9UG63|ABCF2_HUMAN	608	608	K	KWPGDILAYKEHLKSKLVDEEPQLTKRTHNV	106.11	103.76	SK(1)LVDEEPQLTK(1)R	SK(100)LVDEEPQLTK(100)R	2	3	-0.37364	408170	Identified
Q9UG63	ATP-binding cassette sub-family F member 2	ABCF2		71.289	623	sp|Q9UG63|ABCF2_HUMAN	436	sp|Q9UG63|ABCF2_HUMAN ATP-binding cassette sub-family F member 2 OS=Homo sapiens OX=9606 GN=ABCF2 PE=1 SV=2	sp|Q9UG63|ABCF2_HUMAN	436	436	K	DLDTRVALVGPNGAGKSTLLKLLTGELLPTD	50.116	50.116	VALVGPNGAGK(0.5)STLLK(0.5)	VALVGPNGAGK(0)STLLK(0)	11	3	-0.47268	51797	Identified
Q9UG63	ATP-binding cassette sub-family F member 2	ABCF2		71.289	623	sp|Q9UG63|ABCF2_HUMAN	304	sp|Q9UG63|ABCF2_HUMAN ATP-binding cassette sub-family F member 2 OS=Homo sapiens OX=9606 GN=ABCF2 PE=1 SV=2	sp|Q9UG63|ABCF2_HUMAN	304	304	K	NGVCTNIIHMHNKKLKYYTGNYDQYVKTRLE	52.837	52.837	LK(1)YYTGNYDQYVK	LK(52)YYTGNYDQYVK(-52)	2	2	2.5878	26660	Identified
Q9UG63	ATP-binding cassette sub-family F member 2	ABCF2		71.289	623	sp|Q9UG63|ABCF2_HUMAN	602	sp|Q9UG63|ABCF2_HUMAN ATP-binding cassette sub-family F member 2 OS=Homo sapiens OX=9606 GN=ABCF2 PE=1 SV=2	sp|Q9UG63|ABCF2_HUMAN	602	602	K	EKQTITKWPGDILAYKEHLKSKLVDEEPQLT	82.437	82.437	WPGDILAYK(0.999)EHLK(0.001)	WPGDILAYK(32)EHLK(-32)	9	2	0.57008	357900	Identified
Q9UG63	ATP-binding cassette sub-family F member 2	ABCF2		71.289	623	sp|Q9UG63|ABCF2_HUMAN	508	sp|Q9UG63|ABCF2_HUMAN ATP-binding cassette sub-family F member 2 OS=Homo sapiens OX=9606 GN=ABCF2 PE=1 SV=2	sp|Q9UG63|ABCF2_HUMAN	508	508	K	KEEMRKIIGRYGLTGKQQVSPIRNLSDGQKC	172.1	86.838	YGLTGK(1)QQVSPIR	YGLTGK(87)QQVSPIR	6	2	-0.44994	909540	Identified
Q9UG63	ATP-binding cassette sub-family F member 2	ABCF2		71.289	623	sp|Q9UG63|ABCF2_HUMAN	618	sp|Q9UG63|ABCF2_HUMAN ATP-binding cassette sub-family F member 2 OS=Homo sapiens OX=9606 GN=ABCF2 PE=1 SV=2	sp|Q9UG63|ABCF2_HUMAN	618	618	K	EHLKSKLVDEEPQLTKRTHNV__________	133.76	103.76	SK(1)LVDEEPQLTK(1)R	SK(100)LVDEEPQLTK(100)R	12	3	-0.37364	108280	Identified
Q9UG63	ATP-binding cassette sub-family F member 2	ABCF2		71.289	623	sp|Q9UG63|ABCF2_HUMAN	315	sp|Q9UG63|ABCF2_HUMAN ATP-binding cassette sub-family F member 2 OS=Homo sapiens OX=9606 GN=ABCF2 PE=1 SV=2	sp|Q9UG63|ABCF2_HUMAN	315	315	K	NKKLKYYTGNYDQYVKTRLELEENQMKRFHW	160.62	115.05	YYTGNYDQYVK(1)TR	YYTGNYDQYVK(120)TR	11	2	2.3034	411960	Identified
Q9UG63	ATP-binding cassette sub-family F member 2	ABCF2		71.289	623	sp|Q9UG63|ABCF2_HUMAN	522	sp|Q9UG63|ABCF2_HUMAN ATP-binding cassette sub-family F member 2 OS=Homo sapiens OX=9606 GN=ABCF2 PE=1 SV=2	sp|Q9UG63|ABCF2_HUMAN	522	522	K	GKQQVSPIRNLSDGQKCRVCLAWLAWQNPHM	162.59	162.59	NLSDGQK(1)CR	NLSDGQK(160)CR	7	2	-1.5156	874130	Identified
Q9UG63	ATP-binding cassette sub-family F member 2	ABCF2		71.289	623	sp|Q9UG63|ABCF2_HUMAN	441	sp|Q9UG63|ABCF2_HUMAN ATP-binding cassette sub-family F member 2 OS=Homo sapiens OX=9606 GN=ABCF2 PE=1 SV=2	sp|Q9UG63|ABCF2_HUMAN	441	441	K	VALVGPNGAGKSTLLKLLTGELLPTDGMIRK	50.116	50.116	VALVGPNGAGK(0.5)STLLK(0.5)	VALVGPNGAGK(0)STLLK(0)	16	3	-0.47268	51797	Identified
Q9NUQ8	ATP-binding cassette sub-family F member 3	ABCF3	FUNCTION: Displays an antiviral effect against flaviviruses such as west Nile virus (WNV) in the presence of OAS1B. {ECO:0000250}.	79.744	709	sp|Q9NUQ8|ABCF3_HUMAN	531	sp|Q9NUQ8|ABCF3_HUMAN ATP-binding cassette sub-family F member 3 OS=Homo sapiens OX=9606 GN=ABCF3 PE=1 SV=2	sp|Q9NUQ8|ABCF3_HUMAN	531	531	K	DLESRICVVGENGAGKSTMLKLLLGDLAPVR	69.327	69.327	ICVVGENGAGK(0.945)STMLK(0.055)	ICVVGENGAGK(12)STMLK(-12)	11	3	-0.24914	48830	Identified
Q9NUQ8	ATP-binding cassette sub-family F member 3	ABCF3	FUNCTION: Displays an antiviral effect against flaviviruses such as west Nile virus (WNV) in the presence of OAS1B. {ECO:0000250}.	79.744	709	sp|Q9NUQ8|ABCF3_HUMAN	457	sp|Q9NUQ8|ABCF3_HUMAN ATP-binding cassette sub-family F member 3 OS=Homo sapiens OX=9606 GN=ABCF3 PE=1 SV=2	sp|Q9NUQ8|ABCF3_HUMAN	457	457	K	DRFRYNANRASQVQSKLKMLEKLPELKPVDK	74.424	74.424	ASQVQSK(0.927)LK(0.073)	ASQVQSK(11)LK(-11)	7	2	-1.3402	480090	Identified
Q9NUQ8	ATP-binding cassette sub-family F member 3	ABCF3	FUNCTION: Displays an antiviral effect against flaviviruses such as west Nile virus (WNV) in the presence of OAS1B. {ECO:0000250}.	79.744	709	sp|Q9NUQ8|ABCF3_HUMAN	416	sp|Q9NUQ8|ABCF3_HUMAN ATP-binding cassette sub-family F member 3 OS=Homo sapiens OX=9606 GN=ABCF3 PE=1 SV=2	sp|Q9NUQ8|ABCF3_HUMAN	416	416	K	RLDGYRGDFETFIKSKQERLLNQQREYEAQQ	40.861	40.861	GDFETFIK(1)SK(1)QER	GDFETFIK(41)SK(41)QER	10	3	1.9993	13537	Identified
Q9NUQ8	ATP-binding cassette sub-family F member 3	ABCF3	FUNCTION: Displays an antiviral effect against flaviviruses such as west Nile virus (WNV) in the presence of OAS1B. {ECO:0000250}.	79.744	709	sp|Q9NUQ8|ABCF3_HUMAN	414	sp|Q9NUQ8|ABCF3_HUMAN ATP-binding cassette sub-family F member 3 OS=Homo sapiens OX=9606 GN=ABCF3 PE=1 SV=2	sp|Q9NUQ8|ABCF3_HUMAN	414	414	K	SQRLDGYRGDFETFIKSKQERLLNQQREYEA	40.861	40.861	GDFETFIK(1)SK(1)QER	GDFETFIK(41)SK(41)QER	8	3	1.9993	13537	Identified
Q9UNQ0	Broad substrate specificity ATP-binding cassette transporter ABCG2	ABCG2	FUNCTION: Broad substrate specificity ATP-dependent transporter of the ATP-binding cassette (ABC) family that actively extrudes a wide variety of physiological compounds, dietary toxins and xenobiotics from cells (PubMed:11306452, PubMed:12958161, PubMed:19506252, PubMed:20705604, PubMed:28554189, PubMed:30405239, PubMed:31003562). Involved in porphyrin homeostasis, mediating the export of protop…	72.313	655	sp|Q9UNQ0|ABCG2_HUMAN	177	sp|Q9UNQ0|ABCG2_HUMAN Broad substrate specificity ATP-binding cassette transporter ABCG2 OS=Homo sapiens OX=9606 GN=ABCG2 PE=1 SV=3	sp|Q9UNQ0|ABCG2_HUMAN	177	177	K	NRVIQELGLDKVADSKVGTQFIRGVSGGERK	138.71	138.71	VADSK(1)VGTQFIR	VADSK(140)VGTQFIR	5	2	-0.19502	266070	Identified
Q5VST6	Alpha/beta hydrolase domain-containing protein 17B	ABHD17B	FUNCTION: Hydrolyzes fatty acids from S-acylated cysteine residues in proteins (PubMed:26701913). Has depalmitoylating activity towards DLG4/PSD95 (PubMed:26701913). Has depalmitoylating activity towards GAP43 (By similarity). Has depalmitoylating activity towards MAP6 (By similarity). Has depalmitoylating activity towards NRAS (PubMed:26701913). {ECO:0000250|UniProtKB:Q7M759, ECO:0000269|PubMed:…	32.214	288	sp|Q5VST6|AB17B_HUMAN	25	sp|Q5VST6|AB17B_HUMAN Alpha/beta hydrolase domain-containing protein 17B OS=Homo sapiens OX=9606 GN=ABHD17B PE=1 SV=1	sp|Q5VST6|AB17B_HUMAN	25	25	K	CCLFCCPPCPGKIASKLAFLPPDPTYTLMCD	52.295	52.295	IASK(1)LAFLPPDPTYTLMCDESGSR	IASK(52)LAFLPPDPTYTLMCDESGSR	4	3	2.4095	48605	Identified
Q5VST6	Alpha/beta hydrolase domain-containing protein 17B	ABHD17B	FUNCTION: Hydrolyzes fatty acids from S-acylated cysteine residues in proteins (PubMed:26701913). Has depalmitoylating activity towards DLG4/PSD95 (PubMed:26701913). Has depalmitoylating activity towards GAP43 (By similarity). Has depalmitoylating activity towards MAP6 (By similarity). Has depalmitoylating activity towards NRAS (PubMed:26701913). {ECO:0000250|UniProtKB:Q7M759, ECO:0000269|PubMed:…	32.214	288	sp|Q5VST6|AB17B_HUMAN	278	sp|Q5VST6|AB17B_HUMAN Alpha/beta hydrolase domain-containing protein 17B OS=Homo sapiens OX=9606 GN=ABHD17B PE=1 SV=1	sp|Q5VST6|AB17B_HUMAN	278	278	K	GHNDVELYGQYLERLKQFVSQELVNL_____	79.311	79.311	LK(1)QFVSQELVNL	LK(79)QFVSQELVNL	2	2	-0.69877	212460	Identified
Q5VST6	Alpha/beta hydrolase domain-containing protein 17B	ABHD17B	FUNCTION: Hydrolyzes fatty acids from S-acylated cysteine residues in proteins (PubMed:26701913). Has depalmitoylating activity towards DLG4/PSD95 (PubMed:26701913). Has depalmitoylating activity towards GAP43 (By similarity). Has depalmitoylating activity towards MAP6 (By similarity). Has depalmitoylating activity towards NRAS (PubMed:26701913). {ECO:0000250|UniProtKB:Q7M759, ECO:0000269|PubMed:…	32.214	288	sp|Q5VST6|AB17B_HUMAN	207	sp|Q5VST6|AB17B_HUMAN Alpha/beta hydrolase domain-containing protein 17B OS=Homo sapiens OX=9606 GN=ABHD17B PE=1 SV=1	sp|Q5VST6|AB17B_HUMAN	207	207	K	SPLTSGMRVAFPDTKKTYCFDAFPNIDKISK	57.003	57.003	K(1)TYCFDAFPNIDK	K(56)TYCFDAFPNIDK(-56)	1	3	1.6181	53466	Identified
Q5VST6	Alpha/beta hydrolase domain-containing protein 17B	ABHD17B	FUNCTION: Hydrolyzes fatty acids from S-acylated cysteine residues in proteins (PubMed:26701913). Has depalmitoylating activity towards DLG4/PSD95 (PubMed:26701913). Has depalmitoylating activity towards GAP43 (By similarity). Has depalmitoylating activity towards MAP6 (By similarity). Has depalmitoylating activity towards NRAS (PubMed:26701913). {ECO:0000250|UniProtKB:Q7M759, ECO:0000269|PubMed:…	32.214	288	sp|Q5VST6|AB17B_HUMAN	136	sp|Q5VST6|AB17B_HUMAN Alpha/beta hydrolase domain-containing protein 17B OS=Homo sapiens OX=9606 GN=ABHD17B PE=1 SV=1	sp|Q5VST6|AB17B_HUMAN	136	136	K	NIFSYDYSGYGASSGKPTEKNLYADIEAAWL	48.201	48.201	INCNIFSYDYSGYGASSGK(0.693)PTEK(0.307)	INCNIFSYDYSGYGASSGK(3.5)PTEK(-3.5)	19	3	1.3787	81837	Identified
Q6PCB6	Alpha/beta hydrolase domain-containing protein 17C	ABHD17C	FUNCTION: Hydrolyzes fatty acids from S-acylated cysteine residues in proteins. Has depalmitoylating activity towards NRAS and DLG4/PSD95. {ECO:0000269|PubMed:26701913}.	35.83	329	sp|Q6PCB6|AB17C_HUMAN	248	sp|Q6PCB6|AB17C_HUMAN Alpha/beta hydrolase domain-containing protein 17C OS=Homo sapiens OX=9606 GN=ABHD17C PE=1 SV=2	sp|Q6PCB6|AB17C_HUMAN	248	248	K	SPLMSGLRVAFPDTRKTYCFDAFPSIDKISK	51.569	51.569	K(1)TYCFDAFPSIDK	K(49)TYCFDAFPSIDK(-49)	1	2	2.9176	61534	Identified
P08910	Monoacylglycerol lipase ABHD2	ABHD2	FUNCTION: Progesterone-dependent acylglycerol lipase that catalyzes hydrolysis of endocannabinoid arachidonoylglycerol (AG) from cell membrane (PubMed:26989199). Acts as a progesterone receptor: progesterone-binding activates the acylglycerol lipase activity, mediating degradation of 1-arachidonoylglycerol (1AG) and 2-arachidonoylglycerol (2AG) to glycerol and arachidonic acid (AA) (PubMed:269891…	48.314	425	sp|P08910|ABHD2_HUMAN	64	sp|P08910|ABHD2_HUMAN Monoacylglycerol lipase ABHD2 OS=Homo sapiens OX=9606 GN=ABHD2 PE=1 SV=1	sp|P08910|ABHD2_HUMAN	64	64	K	SGLSRFLLKSCPLLTKEYIPPLIWGKSGHIQ	57.042	57.042	SCPLLTK(1)EYIPPLIWGK	SCPLLTK(43)EYIPPLIWGK(-43)	7	3	0.45832	24173	Identified
P08910	Monoacylglycerol lipase ABHD2	ABHD2	FUNCTION: Progesterone-dependent acylglycerol lipase that catalyzes hydrolysis of endocannabinoid arachidonoylglycerol (AG) from cell membrane (PubMed:26989199). Acts as a progesterone receptor: progesterone-binding activates the acylglycerol lipase activity, mediating degradation of 1-arachidonoylglycerol (1AG) and 2-arachidonoylglycerol (2AG) to glycerol and arachidonic acid (AA) (PubMed:269891…	48.314	425	sp|P08910|ABHD2_HUMAN	85	sp|P08910|ABHD2_HUMAN Monoacylglycerol lipase ABHD2 OS=Homo sapiens OX=9606 GN=ABHD2 PE=1 SV=1	sp|P08910|ABHD2_HUMAN	85	85	K	LIWGKSGHIQTALYGKMGRVRSPHPYGHRKF	47.334	47.334	SGHIQTALYGK(1)MGR	SGHIQTALYGK(47)MGR	11	3	3.1872	60477	Identified
P08910	Monoacylglycerol lipase ABHD2	ABHD2	FUNCTION: Progesterone-dependent acylglycerol lipase that catalyzes hydrolysis of endocannabinoid arachidonoylglycerol (AG) from cell membrane (PubMed:26989199). Acts as a progesterone receptor: progesterone-binding activates the acylglycerol lipase activity, mediating degradation of 1-arachidonoylglycerol (1AG) and 2-arachidonoylglycerol (2AG) to glycerol and arachidonic acid (AA) (PubMed:269891…	48.314	425	sp|P08910|ABHD2_HUMAN	310	sp|P08910|ABHD2_HUMAN Monoacylglycerol lipase ABHD2 OS=Homo sapiens OX=9606 GN=ABHD2 PE=1 SV=1	sp|P08910|ABHD2_HUMAN	310	310	K	YTATSLMQIDDNVMRKFHGYNSLKEYYEEES	134.66	134.66	K(1)FHGYNSLK	K(89)FHGYNSLK(-89)	1	2	1.825	207180	Identified
P08910	Monoacylglycerol lipase ABHD2	ABHD2	FUNCTION: Progesterone-dependent acylglycerol lipase that catalyzes hydrolysis of endocannabinoid arachidonoylglycerol (AG) from cell membrane (PubMed:26989199). Acts as a progesterone receptor: progesterone-binding activates the acylglycerol lipase activity, mediating degradation of 1-arachidonoylglycerol (1AG) and 2-arachidonoylglycerol (2AG) to glycerol and arachidonic acid (AA) (PubMed:269891…	48.314	425	sp|P08910|ABHD2_HUMAN	36	sp|P08910|ABHD2_HUMAN Monoacylglycerol lipase ABHD2 OS=Homo sapiens OX=9606 GN=ABHD2 PE=1 SV=1	sp|P08910|ABHD2_HUMAN	36	36	K	AVAAVLYVIVRCLNLKSPTAPPDLYFQDSGL	118.91	118.91	CLNLK(1)SPTAPPDLYFQDSGLSR	CLNLK(120)SPTAPPDLYFQDSGLSR	5	3	1.4477	92559	Identified
P08910	Monoacylglycerol lipase ABHD2	ABHD2	FUNCTION: Progesterone-dependent acylglycerol lipase that catalyzes hydrolysis of endocannabinoid arachidonoylglycerol (AG) from cell membrane (PubMed:26989199). Acts as a progesterone receptor: progesterone-binding activates the acylglycerol lipase activity, mediating degradation of 1-arachidonoylglycerol (1AG) and 2-arachidonoylglycerol (2AG) to glycerol and arachidonic acid (AA) (PubMed:269891…	48.314	425	sp|P08910|ABHD2_HUMAN	57	sp|P08910|ABHD2_HUMAN Monoacylglycerol lipase ABHD2 OS=Homo sapiens OX=9606 GN=ABHD2 PE=1 SV=1	sp|P08910|ABHD2_HUMAN	57	57	K	PDLYFQDSGLSRFLLKSCPLLTKEYIPPLIW	62.271	62.271	FLLK(1)SCPLLTK	FLLK(38)SCPLLTK(-38)	4	3	-1.5933	138910	Identified
P08910	Monoacylglycerol lipase ABHD2	ABHD2	FUNCTION: Progesterone-dependent acylglycerol lipase that catalyzes hydrolysis of endocannabinoid arachidonoylglycerol (AG) from cell membrane (PubMed:26989199). Acts as a progesterone receptor: progesterone-binding activates the acylglycerol lipase activity, mediating degradation of 1-arachidonoylglycerol (1AG) and 2-arachidonoylglycerol (2AG) to glycerol and arachidonic acid (AA) (PubMed:269891…	48.314	425	sp|P08910|ABHD2_HUMAN	152	sp|P08910|ABHD2_HUMAN Monoacylglycerol lipase ABHD2 OS=Homo sapiens OX=9606 GN=ABHD2 PE=1 SV=1	sp|P08910|ABHD2_HUMAN	152	152	K	HSEKQYIRTFVDYAQKNGYRCAVLNHLGALP	90.306	90.306	TFVDYAQK(1)NGYR	TFVDYAQK(90)NGYR	8	2	0.82316	56498	Identified
P08910	Monoacylglycerol lipase ABHD2	ABHD2	FUNCTION: Progesterone-dependent acylglycerol lipase that catalyzes hydrolysis of endocannabinoid arachidonoylglycerol (AG) from cell membrane (PubMed:26989199). Acts as a progesterone receptor: progesterone-binding activates the acylglycerol lipase activity, mediating degradation of 1-arachidonoylglycerol (1AG) and 2-arachidonoylglycerol (2AG) to glycerol and arachidonic acid (AA) (PubMed:269891…	48.314	425	sp|P08910|ABHD2_HUMAN	282	sp|P08910|ABHD2_HUMAN Monoacylglycerol lipase ABHD2 OS=Homo sapiens OX=9606 GN=ABHD2 PE=1 SV=1	sp|P08910|ABHD2_HUMAN	282	282	K	IILSHRQALFGDHVKKPQSLEDTDLSRLYTA	99.174	99.174	K(1)PQSLEDTDLSR	K(99)PQSLEDTDLSR	1	3	0.10992	51603	Identified
Q8IZP0	Abl interactor 1	ABI1	FUNCTION: May act in negative regulation of cell growth and transformation by interacting with nonreceptor tyrosine kinases ABL1 and/or ABL2. May play a role in regulation of EGF-induced Erk pathway activation. Involved in cytoskeletal reorganization and EGFR signaling. Together with EPS8 participates in transduction of signals from Ras to Rac. In vitro, a trimeric complex of ABI1, EPS8 and SOS1 …	55.08	508	sp|Q8IZP0|ABI1_HUMAN;sp|Q9NYB9|ABI2_HUMAN	116;116	sp|Q8IZP0|ABI1_HUMAN Abl interactor 1 OS=Homo sapiens OX=9606 GN=ABI1 PE=1 SV=4;sp|Q9NYB9|ABI2_HUMAN Abl interactor 2 OS=Homo sapiens OX=9606 GN=ABI2 PE=1 SV=1	sp|Q8IZP0|ABI1_HUMAN	116	116	K	KEKVARREIGILTTNKNTSRTHKIIAPANME	90.142	90.142	EIGILTTNK(1)NTSR	EIGILTTNK(90)NTSR	9	2	-2.9424	16461	Identified
Q8IZP0	Abl interactor 1	ABI1	FUNCTION: May act in negative regulation of cell growth and transformation by interacting with nonreceptor tyrosine kinases ABL1 and/or ABL2. May play a role in regulation of EGF-induced Erk pathway activation. Involved in cytoskeletal reorganization and EGFR signaling. Together with EPS8 participates in transduction of signals from Ras to Rac. In vitro, a trimeric complex of ABI1, EPS8 and SOS1 …	55.08	508	sp|Q8IZP0|ABI1_HUMAN	43	sp|Q8IZP0|ABI1_HUMAN Abl interactor 1 OS=Homo sapiens OX=9606 GN=ABI1 PE=1 SV=4	sp|Q8IZP0|ABI1_HUMAN	43	43	K	RVADYCENNYIQATDKRKALEETKAYTTQSL	69.327	51.829	VADYCENNYIQATDK(1)R	VADYCENNYIQATDK(52)R	15	2	1.1329	31290	Identified
P42684	Tyrosine-protein kinase ABL2	ABL2	FUNCTION: Non-receptor tyrosine-protein kinase that plays an ABL1-overlapping role in key processes linked to cell growth and survival such as cytoskeleton remodeling in response to extracellular stimuli, cell motility and adhesion and receptor endocytosis. Coordinates actin remodeling through tyrosine phosphorylation of proteins controlling cytoskeleton dynamics like MYH10 (involved in movement)…	128.34	1182	sp|P42684|ABL2_HUMAN	268	sp|P42684|ABL2_HUMAN Tyrosine-protein kinase ABL2 OS=Homo sapiens OX=9606 GN=ABL2 PE=1 SV=1	sp|P42684|ABL2_HUMAN	268	268	K	DGLVTTLHYPAPKCNKPTVYGVSPIHDKWEM	54.309	54.309	CNK(1)PTVYGVSPIHDK	CNK(52)PTVYGVSPIHDK(-52)	3	3	0.1467	41704	Identified
P42684	Tyrosine-protein kinase ABL2	ABL2	FUNCTION: Non-receptor tyrosine-protein kinase that plays an ABL1-overlapping role in key processes linked to cell growth and survival such as cytoskeleton remodeling in response to extracellular stimuli, cell motility and adhesion and receptor endocytosis. Coordinates actin remodeling through tyrosine phosphorylation of proteins controlling cytoskeleton dynamics like MYH10 (involved in movement)…	128.34	1182	sp|P42684|ABL2_HUMAN	513	sp|P42684|ABL2_HUMAN Tyrosine-protein kinase ABL2 OS=Homo sapiens OX=9606 GN=ABL2 PE=1 SV=1	sp|P42684|ABL2_HUMAN	513	513	K	LEKGYRMEQPEGCPPKVYELMRACWKWSPAD	58.508	58.508	MEQPEGCPPK(1)VYELMR	MEQPEGCPPK(59)VYELMR	10	3	0.059281	133640	Identified
Q12979	Active breakpoint cluster region-related protein	ABR	FUNCTION: Protein with a unique structure having two opposing regulatory activities toward small GTP-binding proteins. The C-terminus is a GTPase-activating protein domain which stimulates GTP hydrolysis by RAC1, RAC2 and CDC42. Accelerates the intrinsic rate of GTP hydrolysis of RAC1 or CDC42, leading to down-regulation of the active GTP-bound form (PubMed:7479768, PubMed:17116687). The central …	97.597	859	sp|Q12979|ABR_HUMAN	581	sp|Q12979|ABR_HUMAN Active breakpoint cluster region-related protein OS=Homo sapiens OX=9606 GN=ABR PE=1 SV=2	sp|Q12979|ABR_HUMAN	581	581	K	RILCYEKCYDKTKVNKDNNEIVDKIMGKGQI	117.45	117.45	VNK(1)DNNEIVDK	VNK(87)DNNEIVDK(-87)	3	2	-1.3128	68631	Identified
Q12979	Active breakpoint cluster region-related protein	ABR	FUNCTION: Protein with a unique structure having two opposing regulatory activities toward small GTP-binding proteins. The C-terminus is a GTPase-activating protein domain which stimulates GTP hydrolysis by RAC1, RAC2 and CDC42. Accelerates the intrinsic rate of GTP hydrolysis of RAC1 or CDC42, leading to down-regulation of the active GTP-bound form (PubMed:7479768, PubMed:17116687). The central …	97.597	859	sp|Q12979|ABR_HUMAN	340	sp|Q12979|ABR_HUMAN Active breakpoint cluster region-related protein OS=Homo sapiens OX=9606 GN=ABR PE=1 SV=2	sp|Q12979|ABR_HUMAN	340	340	K	TDVLLCAKLKKTSAGKHQQYDCKWYIPLADL	72.922	72.922	TSAGK(1)HQQYDCK	TSAGK(48)HQQYDCK(-48)	5	3	1.3652	193800	Identified
Q12979	Active breakpoint cluster region-related protein	ABR	FUNCTION: Protein with a unique structure having two opposing regulatory activities toward small GTP-binding proteins. The C-terminus is a GTPase-activating protein domain which stimulates GTP hydrolysis by RAC1, RAC2 and CDC42. Accelerates the intrinsic rate of GTP hydrolysis of RAC1 or CDC42, leading to down-regulation of the active GTP-bound form (PubMed:7479768, PubMed:17116687). The central …	97.597	859	sp|Q12979|ABR_HUMAN	210	sp|Q12979|ABR_HUMAN Active breakpoint cluster region-related protein OS=Homo sapiens OX=9606 GN=ABR PE=1 SV=2	sp|Q12979|ABR_HUMAN	210	210	K	LETAEKCSQSNNQFQKISEELKVKGPKDSKD	132.93	132.93	CSQSNNQFQK(0.996)ISEELK(0.004)	CSQSNNQFQK(24)ISEELK(-24)	10	3	-0.31322	80171	Identified
Q12979	Active breakpoint cluster region-related protein	ABR	FUNCTION: Protein with a unique structure having two opposing regulatory activities toward small GTP-binding proteins. The C-terminus is a GTPase-activating protein domain which stimulates GTP hydrolysis by RAC1, RAC2 and CDC42. Accelerates the intrinsic rate of GTP hydrolysis of RAC1 or CDC42, leading to down-regulation of the active GTP-bound form (PubMed:7479768, PubMed:17116687). The central …	97.597	859	sp|Q12979|ABR_HUMAN	192	sp|Q12979|ABR_HUMAN Active breakpoint cluster region-related protein OS=Homo sapiens OX=9606 GN=ABR PE=1 SV=2	sp|Q12979|ABR_HUMAN	192	192	K	LASQLGVYKAFVDNYKVALETAEKCSQSNNQ	70.598	70.598	AFVDNYK(1)VALETAEK	AFVDNYK(45)VALETAEK(-45)	7	2	1.6492	114720	Identified
Q12979	Active breakpoint cluster region-related protein	ABR	FUNCTION: Protein with a unique structure having two opposing regulatory activities toward small GTP-binding proteins. The C-terminus is a GTPase-activating protein domain which stimulates GTP hydrolysis by RAC1, RAC2 and CDC42. Accelerates the intrinsic rate of GTP hydrolysis of RAC1 or CDC42, leading to down-regulation of the active GTP-bound form (PubMed:7479768, PubMed:17116687). The central …	97.597	859	sp|Q12979|ABR_HUMAN	200	sp|Q12979|ABR_HUMAN Active breakpoint cluster region-related protein OS=Homo sapiens OX=9606 GN=ABR PE=1 SV=2	sp|Q12979|ABR_HUMAN	200	200	K	KAFVDNYKVALETAEKCSQSNNQFQKISEEL	153.05	153.05	VALETAEK(1)CSQSNNQFQK	VALETAEK(72)CSQSNNQFQK(-72)	8	3	1.2819	305690	Identified
Q15018	BRISC complex subunit Abraxas 2	ABRAXAS2	FUNCTION: Component of the BRISC complex, a multiprotein complex that specifically cleaves 'Lys-63'-linked polyubiquitin, leaving the last ubiquitin chain attached to its substrates (PubMed:19214193, PubMed:20032457, PubMed:20656690, PubMed:24075985). May act as a central scaffold protein that assembles the various components of the BRISC complex and retains them in the cytoplasm (PubMed:20656690…	46.9	415	sp|Q15018|ABRX2_HUMAN	229	sp|Q15018|ABRX2_HUMAN BRISC complex subunit Abraxas 2 OS=Homo sapiens OX=9606 GN=ABRAXAS2 PE=1 SV=2	sp|Q15018|ABRX2_HUMAN	229	229	K	NALQEKVQAVCADVEKSERVVESCQAEVNKL	99.276	99.276	VQAVCADVEK(1)SER	VQAVCADVEK(99)SER	10	3	1.5371	103370	Identified
Q15018	BRISC complex subunit Abraxas 2	ABRAXAS2	FUNCTION: Component of the BRISC complex, a multiprotein complex that specifically cleaves 'Lys-63'-linked polyubiquitin, leaving the last ubiquitin chain attached to its substrates (PubMed:19214193, PubMed:20032457, PubMed:20656690, PubMed:24075985). May act as a central scaffold protein that assembles the various components of the BRISC complex and retains them in the cytoplasm (PubMed:20656690…	46.9	415	sp|Q15018|ABRX2_HUMAN	187	sp|Q15018|ABRX2_HUMAN BRISC complex subunit Abraxas 2 OS=Homo sapiens OX=9606 GN=ABRAXAS2 PE=1 SV=2	sp|Q15018|ABRX2_HUMAN	187	187	K	EYKVSSVPNTSQSYAKVIKEHGTDFFDKDGV	115.79	115.79	VSSVPNTSQSYAK(0.993)VIK(0.007)	VSSVPNTSQSYAK(21)VIK(-21)	13	2	-0.14211	50165	Identified
Q15018	BRISC complex subunit Abraxas 2	ABRAXAS2	FUNCTION: Component of the BRISC complex, a multiprotein complex that specifically cleaves 'Lys-63'-linked polyubiquitin, leaving the last ubiquitin chain attached to its substrates (PubMed:19214193, PubMed:20032457, PubMed:20656690, PubMed:24075985). May act as a central scaffold protein that assembles the various components of the BRISC complex and retains them in the cytoplasm (PubMed:20656690…	46.9	415	sp|Q15018|ABRX2_HUMAN	243	sp|Q15018|ABRX2_HUMAN BRISC complex subunit Abraxas 2 OS=Homo sapiens OX=9606 GN=ABRAXAS2 PE=1 SV=2	sp|Q15018|ABRX2_HUMAN	243	243	K	EKSERVVESCQAEVNKLRRQITQRKNEKEQE	117.21	117.21	VVESCQAEVNK(1)LR	VVESCQAEVNK(120)LR	11	2	-0.28622	43205	Identified
Q969K4	Ankyrin repeat and BTB/POZ domain-containing protein 1	ABTB1	FUNCTION: May act as a mediator of the PTEN growth-suppressive signaling pathway. May play a role in developmental processes. {ECO:0000269|PubMed:10891360, ECO:0000269|PubMed:11494141}.	53.978	478	sp|Q969K4|ABTB1_HUMAN	89	sp|Q969K4|ABTB1_HUMAN Ankyrin repeat and BTB/POZ domain-containing protein 1 OS=Homo sapiens OX=9606 GN=ABTB1 PE=1 SV=1	sp|Q969K4|ABTB1_HUMAN	89	89	K	YGALSDPIRRALRDYKQVTASCRRRDYYDDF	170.85	170.85	DYK(1)QVTASCR	DYK(170)QVTASCR	3	2	-0.25302	89870	Identified
Q969K4	Ankyrin repeat and BTB/POZ domain-containing protein 1	ABTB1	FUNCTION: May act as a mediator of the PTEN growth-suppressive signaling pathway. May play a role in developmental processes. {ECO:0000269|PubMed:10891360, ECO:0000269|PubMed:11494141}.	53.978	478	sp|Q969K4|ABTB1_HUMAN	218	sp|Q969K4|ABTB1_HUMAN Ankyrin repeat and BTB/POZ domain-containing protein 1 OS=Homo sapiens OX=9606 GN=ABTB1 PE=1 SV=1	sp|Q969K4|ABTB1_HUMAN	218	218	K	DLEAKCEKVSEFVASKPGTCVKVLTIEPPPA	84.309	84.309	VSEFVASK(0.996)PGTCVK(0.004)	VSEFVASK(24)PGTCVK(-24)	8	2	1.6946	42768	Identified
Q8N961	Ankyrin repeat and BTB/POZ domain-containing protein 2	ABTB2	FUNCTION: May be involved in the initiation of hepatocyte growth. {ECO:0000250}.	113.65	1025	sp|Q8N961|ABTB2_HUMAN	36	sp|Q8N961|ABTB2_HUMAN Ankyrin repeat and BTB/POZ domain-containing protein 2 OS=Homo sapiens OX=9606 GN=ABTB2 PE=2 SV=2	sp|Q8N961|ABTB2_HUMAN	36	36	K	YGAGDSCRSLSLSSSKSNSQALNSSAQQHRG	61.503	61.503	SLSLSSSK(1)SNSQALNSSAQQHR	SLSLSSSK(62)SNSQALNSSAQQHR	8	3	2.9297	20142	Identified
Q8N961	Ankyrin repeat and BTB/POZ domain-containing protein 2	ABTB2	FUNCTION: May be involved in the initiation of hepatocyte growth. {ECO:0000250}.	113.65	1025	sp|Q8N961|ABTB2_HUMAN	877	sp|Q8N961|ABTB2_HUMAN Ankyrin repeat and BTB/POZ domain-containing protein 2 OS=Homo sapiens OX=9606 GN=ABTB2 PE=2 SV=2	sp|Q8N961|ABTB2_HUMAN	877	877	K	LLVTASNRFKTLMTNKSEQDGDSSKTIEISD	66.619	66.619	TLMTNK(1)SEQDGDSSK	TLMTNK(35)SEQDGDSSK(-35)	6	2	0.36158	38423	Identified
Q13085	Acetyl-CoA carboxylase 1	ACACA	FUNCTION: Cytosolic enzyme that catalyzes the carboxylation of acetyl-CoA to malonyl-CoA, the first and rate-limiting step of de novo fatty acid biosynthesis (PubMed:20952656, PubMed:20457939, PubMed:29899443). This is a 2 steps reaction starting with the ATP-dependent carboxylation of the biotin carried by the biotin carboxyl carrier (BCC) domain followed by the transfer of the carboxyl group fr…	265.55	2346	sp|Q13085|ACACA_HUMAN	276	sp|Q13085|ACACA_HUMAN Acetyl-CoA carboxylase 1 OS=Homo sapiens OX=9606 GN=ACACA PE=1 SV=2	sp|Q13085|ACACA_HUMAN	276	276	K	SGSGLRVDWQENDFSKRILNVPQELYEKGYV	87.942	87.942	VDWQENDFSK(1)R	VDWQENDFSK(88)R	10	2	0.73981	238460	Identified
Q13085	Acetyl-CoA carboxylase 1	ACACA	FUNCTION: Cytosolic enzyme that catalyzes the carboxylation of acetyl-CoA to malonyl-CoA, the first and rate-limiting step of de novo fatty acid biosynthesis (PubMed:20952656, PubMed:20457939, PubMed:29899443). This is a 2 steps reaction starting with the ATP-dependent carboxylation of the biotin carried by the biotin carboxyl carrier (BCC) domain followed by the transfer of the carboxyl group fr…	265.55	2346	sp|Q13085|ACACA_HUMAN;sp|O00763|ACACB_HUMAN	741;884	sp|Q13085|ACACA_HUMAN Acetyl-CoA carboxylase 1 OS=Homo sapiens OX=9606 GN=ACACA PE=1 SV=2;sp|O00763|ACACB_HUMAN Acetyl-CoA carboxylase 2 OS=Homo sapiens OX=9606 GN=ACACB PE=1 SV=3	sp|Q13085|ACACA_HUMAN	741	741	K	YMKEEVDRYRITIGNKTCVFEKENDPSVMRS	110.44	110.44	ITIGNK(1)TCVFEK	ITIGNK(60)TCVFEK(-60)	6	2	-1.6488	131740	Identified
Q13085	Acetyl-CoA carboxylase 1	ACACA	FUNCTION: Cytosolic enzyme that catalyzes the carboxylation of acetyl-CoA to malonyl-CoA, the first and rate-limiting step of de novo fatty acid biosynthesis (PubMed:20952656, PubMed:20457939, PubMed:29899443). This is a 2 steps reaction starting with the ATP-dependent carboxylation of the biotin carried by the biotin carboxyl carrier (BCC) domain followed by the transfer of the carboxyl group fr…	265.55	2346	sp|Q13085|ACACA_HUMAN	2031	sp|Q13085|ACACA_HUMAN Acetyl-CoA carboxylase 1 OS=Homo sapiens OX=9606 GN=ACACA PE=1 SV=2	sp|Q13085|ACACA_HUMAN	2031	2031	K	QVWFPDSAFKTYQAIKDFNREGLPLMVFANW	59.645	59.645	TYQAIK(1)DFNR	TYQAIK(60)DFNR	6	2	-2.7266	83134	Identified
Q13085	Acetyl-CoA carboxylase 1	ACACA	FUNCTION: Cytosolic enzyme that catalyzes the carboxylation of acetyl-CoA to malonyl-CoA, the first and rate-limiting step of de novo fatty acid biosynthesis (PubMed:20952656, PubMed:20457939, PubMed:29899443). This is a 2 steps reaction starting with the ATP-dependent carboxylation of the biotin carried by the biotin carboxyl carrier (BCC) domain followed by the transfer of the carboxyl group fr…	265.55	2346	sp|Q13085|ACACA_HUMAN	1916	sp|Q13085|ACACA_HUMAN Acetyl-CoA carboxylase 1 OS=Homo sapiens OX=9606 GN=ACACA PE=1 SV=2	sp|Q13085|ACACA_HUMAN	1916	1916	K	YMPKSVHSSVPLLNSKDPIDRIIEFVPTKTP	61.042	61.042	SVHSSVPLLNSK(1)DPIDR	SVHSSVPLLNSK(61)DPIDR	12	3	0.39573	143920	Identified
Q13085	Acetyl-CoA carboxylase 1	ACACA	FUNCTION: Cytosolic enzyme that catalyzes the carboxylation of acetyl-CoA to malonyl-CoA, the first and rate-limiting step of de novo fatty acid biosynthesis (PubMed:20952656, PubMed:20457939, PubMed:29899443). This is a 2 steps reaction starting with the ATP-dependent carboxylation of the biotin carried by the biotin carboxyl carrier (BCC) domain followed by the transfer of the carboxyl group fr…	265.55	2346	sp|Q13085|ACACA_HUMAN;sp|O00763|ACACB_HUMAN	747;890	sp|Q13085|ACACA_HUMAN Acetyl-CoA carboxylase 1 OS=Homo sapiens OX=9606 GN=ACACA PE=1 SV=2;sp|O00763|ACACB_HUMAN Acetyl-CoA carboxylase 2 OS=Homo sapiens OX=9606 GN=ACACB PE=1 SV=3	sp|Q13085|ACACA_HUMAN	747	747	K	DRYRITIGNKTCVFEKENDPSVMRSPSAGKL	81.48	73.891	TCVFEK(1)ENDPSVMR	TCVFEK(74)ENDPSVMR	6	2	1.4032	128190	Identified
Q13085	Acetyl-CoA carboxylase 1	ACACA	FUNCTION: Cytosolic enzyme that catalyzes the carboxylation of acetyl-CoA to malonyl-CoA, the first and rate-limiting step of de novo fatty acid biosynthesis (PubMed:20952656, PubMed:20457939, PubMed:29899443). This is a 2 steps reaction starting with the ATP-dependent carboxylation of the biotin carried by the biotin carboxyl carrier (BCC) domain followed by the transfer of the carboxyl group fr…	265.55	2346	sp|Q13085|ACACA_HUMAN	1759	sp|Q13085|ACACA_HUMAN Acetyl-CoA carboxylase 1 OS=Homo sapiens OX=9606 GN=ACACA PE=1 SV=2	sp|Q13085|ACACA_HUMAN	1759	1759	K	PYKGYRYLYLTPQDYKRVSALNSVHCEHVED	42.075	42.075	YLYLTPQDYK(1)R	YLYLTPQDYK(42)R	10	2	4.1559	116810	Identified
Q13085	Acetyl-CoA carboxylase 1	ACACA	FUNCTION: Cytosolic enzyme that catalyzes the carboxylation of acetyl-CoA to malonyl-CoA, the first and rate-limiting step of de novo fatty acid biosynthesis (PubMed:20952656, PubMed:20457939, PubMed:29899443). This is a 2 steps reaction starting with the ATP-dependent carboxylation of the biotin carried by the biotin carboxyl carrier (BCC) domain followed by the transfer of the carboxyl group fr…	265.55	2346	sp|Q13085|ACACA_HUMAN;sp|O00763|ACACB_HUMAN	520;663	sp|Q13085|ACACA_HUMAN Acetyl-CoA carboxylase 1 OS=Homo sapiens OX=9606 GN=ACACA PE=1 SV=2;sp|O00763|ACACB_HUMAN Acetyl-CoA carboxylase 2 OS=Homo sapiens OX=9606 GN=ACACB PE=1 SV=3	sp|Q13085|ACACA_HUMAN	520	520	K	VIAARITSENPDEGFKPSSGTVQELNFRSNK	156.41	156.41	ITSENPDEGFK(1)PSSGTVQELNFR	ITSENPDEGFK(160)PSSGTVQELNFR	11	3	0.19606	171190	Identified
Q13085	Acetyl-CoA carboxylase 1	ACACA	FUNCTION: Cytosolic enzyme that catalyzes the carboxylation of acetyl-CoA to malonyl-CoA, the first and rate-limiting step of de novo fatty acid biosynthesis (PubMed:20952656, PubMed:20457939, PubMed:29899443). This is a 2 steps reaction starting with the ATP-dependent carboxylation of the biotin carried by the biotin carboxyl carrier (BCC) domain followed by the transfer of the carboxyl group fr…	265.55	2346	sp|Q13085|ACACA_HUMAN	116	sp|Q13085|ACACA_HUMAN Acetyl-CoA carboxylase 1 OS=Homo sapiens OX=9606 GN=ACACA PE=1 SV=2	sp|Q13085|ACACA_HUMAN	116	116	K	TVASPAEFVTRFGGNKVIEKVLIANNGIAAV	65.404	65.404	FGGNK(1)VIEK	FGGNK(37)VIEK(-37)	5	2	-1.0959	150030	Identified
P28330	Long-chain specific acyl-CoA dehydrogenase, mitochondrial	ACADL	FUNCTION: Long-chain specific acyl-CoA dehydrogenase is one of the acyl-CoA dehydrogenases that catalyze the first step of mitochondrial fatty acid beta-oxidation, an aerobic process breaking down fatty acids into acetyl-CoA and allowing the production of energy from fats (By similarity). The first step of fatty acid beta-oxidation consists in the removal of one hydrogen from C-2 and C-3 of the s…	47.655	430	sp|P28330|ACADL_HUMAN	322	sp|P28330|ACADL_HUMAN Long-chain specific acyl-CoA dehydrogenase, mitochondrial OS=Homo sapiens OX=9606 GN=ACADL PE=1 SV=2	sp|P28330|ACADL_HUMAN	322	322	K	FEETRNYVKQRKAFGKTVAHLQTVQHKLAEL	86.838	86.838	AFGK(1)TVAHLQTVQHK	AFGK(71)TVAHLQTVQHK(-71)	4	3	-0.99753	55381	Identified
P28330	Long-chain specific acyl-CoA dehydrogenase, mitochondrial	ACADL	FUNCTION: Long-chain specific acyl-CoA dehydrogenase is one of the acyl-CoA dehydrogenases that catalyze the first step of mitochondrial fatty acid beta-oxidation, an aerobic process breaking down fatty acids into acetyl-CoA and allowing the production of energy from fats (By similarity). The first step of fatty acid beta-oxidation consists in the removal of one hydrogen from C-2 and C-3 of the s…	47.655	430	sp|P28330|ACADL_HUMAN	92	sp|P28330|ACADL_HUMAN Long-chain specific acyl-CoA dehydrogenase, mitochondrial OS=Homo sapiens OX=9606 GN=ACADL PE=1 SV=2	sp|P28330|ACADL_HUMAN	92	92	K	SEWEKAGEVSREVWEKAGKQGLLGVNIAEHL	67.903	67.903	EVWEK(0.964)AGK(0.036)	EVWEK(14)AGK(-14)	5	2	-0.5589	178370	Identified
P28330	Long-chain specific acyl-CoA dehydrogenase, mitochondrial	ACADL	FUNCTION: Long-chain specific acyl-CoA dehydrogenase is one of the acyl-CoA dehydrogenases that catalyze the first step of mitochondrial fatty acid beta-oxidation, an aerobic process breaking down fatty acids into acetyl-CoA and allowing the production of energy from fats (By similarity). The first step of fatty acid beta-oxidation consists in the removal of one hydrogen from C-2 and C-3 of the s…	47.655	430	sp|P28330|ACADL_HUMAN	419	sp|P28330|ACADL_HUMAN Long-chain specific acyl-CoA dehydrogenase, mitochondrial OS=Homo sapiens OX=9606 GN=ACADL PE=1 SV=2	sp|P28330|ACADL_HUMAN	419	419	K	DARVQPIYGGTNEIMKELIAREIVFDK____	61.23	61.23	VQPIYGGTNEIMK(1)ELIAR	VQPIYGGTNEIMK(61)ELIAR	13	3	-0.72458	173840	Identified
Q15027	Arf-GAP with coiled-coil, ANK repeat and PH domain-containing protein 1	ACAP1	FUNCTION: GTPase-activating protein (GAP) for ADP ribosylation factor 6 (ARF6) required for clathrin-dependent export of proteins from recycling endosomes to trans-Golgi network and cell surface. Required for regulated export of ITGB1 from recycling endosomes to the cell surface and ITGB1-dependent cell migration. {ECO:0000269|PubMed:11062263, ECO:0000269|PubMed:16256741, ECO:0000269|PubMed:17398…	81.535	740	sp|Q15027|ACAP1_HUMAN	496	sp|Q15027|ACAP1_HUMAN Arf-GAP with coiled-coil, ANK repeat and PH domain-containing protein 1 OS=Homo sapiens OX=9606 GN=ACAP1 PE=1 SV=1	sp|Q15027|ACAP1_HUMAN	496	496	K	INQIYEARVEAMAVKKPGPSCSRQEKEAWIH	44.045	44.045	VEAMAVK(1)K(1)PGPSCSR	VEAMAVK(44)K(44)PGPSCSR	8	3	0.21152	33152	Identified
Q15027	Arf-GAP with coiled-coil, ANK repeat and PH domain-containing protein 1	ACAP1	FUNCTION: GTPase-activating protein (GAP) for ADP ribosylation factor 6 (ARF6) required for clathrin-dependent export of proteins from recycling endosomes to trans-Golgi network and cell surface. Required for regulated export of ITGB1 from recycling endosomes to the cell surface and ITGB1-dependent cell migration. {ECO:0000269|PubMed:11062263, ECO:0000269|PubMed:16256741, ECO:0000269|PubMed:17398…	81.535	740	sp|Q15027|ACAP1_HUMAN	495	sp|Q15027|ACAP1_HUMAN Arf-GAP with coiled-coil, ANK repeat and PH domain-containing protein 1 OS=Homo sapiens OX=9606 GN=ACAP1 PE=1 SV=1	sp|Q15027|ACAP1_HUMAN	495	495	K	IINQIYEARVEAMAVKKPGPSCSRQEKEAWI	123.99	44.045	VEAMAVK(1)K(1)PGPSCSR	VEAMAVK(44)K(44)PGPSCSR	7	3	0.21152	414440	Identified
Q15027	Arf-GAP with coiled-coil, ANK repeat and PH domain-containing protein 1	ACAP1	FUNCTION: GTPase-activating protein (GAP) for ADP ribosylation factor 6 (ARF6) required for clathrin-dependent export of proteins from recycling endosomes to trans-Golgi network and cell surface. Required for regulated export of ITGB1 from recycling endosomes to the cell surface and ITGB1-dependent cell migration. {ECO:0000269|PubMed:11062263, ECO:0000269|PubMed:16256741, ECO:0000269|PubMed:17398…	81.535	740	sp|Q15027|ACAP1_HUMAN	12	sp|Q15027|ACAP1_HUMAN Arf-GAP with coiled-coil, ANK repeat and PH domain-containing protein 1 OS=Homo sapiens OX=9606 GN=ACAP1 PE=1 SV=1	sp|Q15027|ACAP1_HUMAN	12	12	K	____MTVKLDFEECLKDSPRFRASIELVEAE	157.77	157.77	LDFEECLK(1)DSPR	LDFEECLK(160)DSPR	8	2	1.2267	219970	Identified
Q15027	Arf-GAP with coiled-coil, ANK repeat and PH domain-containing protein 1	ACAP1	FUNCTION: GTPase-activating protein (GAP) for ADP ribosylation factor 6 (ARF6) required for clathrin-dependent export of proteins from recycling endosomes to trans-Golgi network and cell surface. Required for regulated export of ITGB1 from recycling endosomes to the cell surface and ITGB1-dependent cell migration. {ECO:0000269|PubMed:11062263, ECO:0000269|PubMed:16256741, ECO:0000269|PubMed:17398…	81.535	740	sp|Q15027|ACAP1_HUMAN	281	sp|Q15027|ACAP1_HUMAN Arf-GAP with coiled-coil, ANK repeat and PH domain-containing protein 1 OS=Homo sapiens OX=9606 GN=ACAP1 PE=1 SV=1	sp|Q15027|ACAP1_HUMAN	281	281	K	LVMEGHLFKRASNAFKTWSRRWFTIQSNQLV	116.13	116.13	ASNAFK(1)TWSR	ASNAFK(120)TWSR	6	2	0.67077	112960	Identified
Q15027	Arf-GAP with coiled-coil, ANK repeat and PH domain-containing protein 1	ACAP1	FUNCTION: GTPase-activating protein (GAP) for ADP ribosylation factor 6 (ARF6) required for clathrin-dependent export of proteins from recycling endosomes to trans-Golgi network and cell surface. Required for regulated export of ITGB1 from recycling endosomes to the cell surface and ITGB1-dependent cell migration. {ECO:0000269|PubMed:11062263, ECO:0000269|PubMed:16256741, ECO:0000269|PubMed:17398…	81.535	740	sp|Q15027|ACAP1_HUMAN	318	sp|Q15027|ACAP1_HUMAN Arf-GAP with coiled-coil, ANK repeat and PH domain-containing protein 1 OS=Homo sapiens OX=9606 GN=ACAP1 PE=1 SV=1	sp|Q15027|ACAP1_HUMAN	318	318	K	DPVTVVVDDLRLCTVKLCPDSERRFCFEVVS	75.474	64.266	LCTVK(1)LCPDSER	LCTVK(64)LCPDSER	5	2	-0.70953	484670	Identified
Q15027	Arf-GAP with coiled-coil, ANK repeat and PH domain-containing protein 1	ACAP1	FUNCTION: GTPase-activating protein (GAP) for ADP ribosylation factor 6 (ARF6) required for clathrin-dependent export of proteins from recycling endosomes to trans-Golgi network and cell surface. Required for regulated export of ITGB1 from recycling endosomes to the cell surface and ITGB1-dependent cell migration. {ECO:0000269|PubMed:11062263, ECO:0000269|PubMed:16256741, ECO:0000269|PubMed:17398…	81.535	740	sp|Q15027|ACAP1_HUMAN	246	sp|Q15027|ACAP1_HUMAN Arf-GAP with coiled-coil, ANK repeat and PH domain-containing protein 1 OS=Homo sapiens OX=9606 GN=ACAP1 PE=1 SV=1	sp|Q15027|ACAP1_HUMAN	246	246	K	SAREKRDMEQRHVLLKQKELGGEEPEPSLRE	92.785	92.785	HVLLK(0.981)QK(0.019)	HVLLK(17)QK(-17)	5	2	0.15659	131810	Identified
Q15057	Arf-GAP with coiled-coil, ANK repeat and PH domain-containing protein 2	ACAP2	FUNCTION: GTPase-activating protein (GAP) for ADP ribosylation factor 6 (ARF6). {ECO:0000269|PubMed:11062263}.	88.028	778	sp|Q15057|ACAP2_HUMAN	392	sp|Q15057|ACAP2_HUMAN Arf-GAP with coiled-coil, ANK repeat and PH domain-containing protein 2 OS=Homo sapiens OX=9606 GN=ACAP2 PE=1 SV=3	sp|Q15057|ACAP2_HUMAN	392	392	K	KSSPSTGSLDSGNESKEKLLKGESALQRVQC	77.696	66.485	SSPSTGSLDSGNESK(0.5)EK(0.5)	SSPSTGSLDSGNESK(0)EK(0)	15	2	-0.31039	36806	Identified
Q15057	Arf-GAP with coiled-coil, ANK repeat and PH domain-containing protein 2	ACAP2	FUNCTION: GTPase-activating protein (GAP) for ADP ribosylation factor 6 (ARF6). {ECO:0000269|PubMed:11062263}.	88.028	778	sp|Q15057|ACAP2_HUMAN	397	sp|Q15057|ACAP2_HUMAN Arf-GAP with coiled-coil, ANK repeat and PH domain-containing protein 2 OS=Homo sapiens OX=9606 GN=ACAP2 PE=1 SV=3	sp|Q15057|ACAP2_HUMAN	397	397	K	TGSLDSGNESKEKLLKGESALQRVQCIPGNA	92.428	92.428	LLK(1)GESALQR	LLK(92)GESALQR	3	2	0.49056	124340	Identified
Q15057	Arf-GAP with coiled-coil, ANK repeat and PH domain-containing protein 2	ACAP2	FUNCTION: GTPase-activating protein (GAP) for ADP ribosylation factor 6 (ARF6). {ECO:0000269|PubMed:11062263}.	88.028	778	sp|Q15057|ACAP2_HUMAN	248	sp|Q15057|ACAP2_HUMAN Arf-GAP with coiled-coil, ANK repeat and PH domain-containing protein 2 OS=Homo sapiens OX=9606 GN=ACAP2 PE=1 SV=3	sp|Q15057|ACAP2_HUMAN	248	248	K	KEKREMEQKHSTIQQKDFSSDDSKLEYNVDA	100.07	100.07	HSTIQQK(1)DFSSDDSK	HSTIQQK(35)DFSSDDSK(-35)	7	3	1.8057	72358	Identified
Q15057	Arf-GAP with coiled-coil, ANK repeat and PH domain-containing protein 2	ACAP2	FUNCTION: GTPase-activating protein (GAP) for ADP ribosylation factor 6 (ARF6). {ECO:0000269|PubMed:11062263}.	88.028	778	sp|Q15057|ACAP2_HUMAN	241	sp|Q15057|ACAP2_HUMAN Arf-GAP with coiled-coil, ANK repeat and PH domain-containing protein 2 OS=Homo sapiens OX=9606 GN=ACAP2 PE=1 SV=3	sp|Q15057|ACAP2_HUMAN	241	241	K	RLVVDAAKEKREMEQKHSTIQQKDFSSDDSK	58.889	58.889	EMEQK(1)HSTIQQK	EMEQK(54)HSTIQQK(-54)	5	2	0.31743	13731	Identified
Q15057	Arf-GAP with coiled-coil, ANK repeat and PH domain-containing protein 2	ACAP2	FUNCTION: GTPase-activating protein (GAP) for ADP ribosylation factor 6 (ARF6). {ECO:0000269|PubMed:11062263}.	88.028	778	sp|Q15057|ACAP2_HUMAN	394	sp|Q15057|ACAP2_HUMAN Arf-GAP with coiled-coil, ANK repeat and PH domain-containing protein 2 OS=Homo sapiens OX=9606 GN=ACAP2 PE=1 SV=3	sp|Q15057|ACAP2_HUMAN	394	394	K	SPSTGSLDSGNESKEKLLKGESALQRVQCIP	77.696	66.485	SSPSTGSLDSGNESK(0.5)EK(0.5)	SSPSTGSLDSGNESK(0)EK(0)	17	2	-0.31039	36806	Identified
Q15057	Arf-GAP with coiled-coil, ANK repeat and PH domain-containing protein 2	ACAP2	FUNCTION: GTPase-activating protein (GAP) for ADP ribosylation factor 6 (ARF6). {ECO:0000269|PubMed:11062263}.	88.028	778	sp|Q15057|ACAP2_HUMAN	337	sp|Q15057|ACAP2_HUMAN Arf-GAP with coiled-coil, ANK repeat and PH domain-containing protein 2 OS=Homo sapiens OX=9606 GN=ACAP2 PE=1 SV=3	sp|Q15057|ACAP2_HUMAN	337	337	K	EDIERRFCFEVVSPTKSCMLQADSEKLRQAW	53.773	53.773	FCFEVVSPTK(0.996)SCMLQADSEK(0.004)	FCFEVVSPTK(24)SCMLQADSEK(-24)	10	3	1.4368	64428	Identified
Q15057	Arf-GAP with coiled-coil, ANK repeat and PH domain-containing protein 2	ACAP2	FUNCTION: GTPase-activating protein (GAP) for ADP ribosylation factor 6 (ARF6). {ECO:0000269|PubMed:11062263}.	88.028	778	sp|Q15057|ACAP2_HUMAN	347	sp|Q15057|ACAP2_HUMAN Arf-GAP with coiled-coil, ANK repeat and PH domain-containing protein 2 OS=Homo sapiens OX=9606 GN=ACAP2 PE=1 SV=3	sp|Q15057|ACAP2_HUMAN	347	347	K	VVSPTKSCMLQADSEKLRQAWIKAVQTSIAT	139.78	139.78	SCMLQADSEK(1)LR	SCMLQADSEK(140)LR	10	2	-0.49596	159110	Identified
Q15057	Arf-GAP with coiled-coil, ANK repeat and PH domain-containing protein 2	ACAP2	FUNCTION: GTPase-activating protein (GAP) for ADP ribosylation factor 6 (ARF6). {ECO:0000269|PubMed:11062263}.	88.028	778	sp|Q15057|ACAP2_HUMAN	134	sp|Q15057|ACAP2_HUMAN Arf-GAP with coiled-coil, ANK repeat and PH domain-containing protein 2 OS=Homo sapiens OX=9606 GN=ACAP2 PE=1 SV=3	sp|Q15057|ACAP2_HUMAN	134	134	K	KFKDAKKQFEKVSEEKENALVKNAQVQRNKQ	75.474	75.474	VSEEK(1)ENALVK	VSEEK(34)ENALVK(-34)	5	2	-0.34883	56925	Identified
Q15057	Arf-GAP with coiled-coil, ANK repeat and PH domain-containing protein 2	ACAP2	FUNCTION: GTPase-activating protein (GAP) for ADP ribosylation factor 6 (ARF6). {ECO:0000269|PubMed:11062263}.	88.028	778	sp|Q15057|ACAP2_HUMAN	377	sp|Q15057|ACAP2_HUMAN Arf-GAP with coiled-coil, ANK repeat and PH domain-containing protein 2 OS=Homo sapiens OX=9606 GN=ACAP2 PE=1 SV=3	sp|Q15057|ACAP2_HUMAN	377	377	K	TAYREKGDESEKLDKKSSPSTGSLDSGNESK	66.619	66.619	K(1)SSPSTGSLDSGNESK	K(66)SSPSTGSLDSGNESK(-66)	1	2	-1.4076	10427	Identified
Q15057	Arf-GAP with coiled-coil, ANK repeat and PH domain-containing protein 2	ACAP2	FUNCTION: GTPase-activating protein (GAP) for ADP ribosylation factor 6 (ARF6). {ECO:0000269|PubMed:11062263}.	88.028	778	sp|Q15057|ACAP2_HUMAN	140	sp|Q15057|ACAP2_HUMAN Arf-GAP with coiled-coil, ANK repeat and PH domain-containing protein 2 OS=Homo sapiens OX=9606 GN=ACAP2 PE=1 SV=3	sp|Q15057|ACAP2_HUMAN	140	140	K	KQFEKVSEEKENALVKNAQVQRNKQHEVEEA	94.66	94.66	ENALVK(1)NAQVQR	ENALVK(95)NAQVQR	6	2	-0.059852	75725	Identified
Q15057	Arf-GAP with coiled-coil, ANK repeat and PH domain-containing protein 2	ACAP2	FUNCTION: GTPase-activating protein (GAP) for ADP ribosylation factor 6 (ARF6). {ECO:0000269|PubMed:11062263}.	88.028	778	sp|Q15057|ACAP2_HUMAN	767	sp|Q15057|ACAP2_HUMAN Arf-GAP with coiled-coil, ANK repeat and PH domain-containing protein 2 OS=Homo sapiens OX=9606 GN=ACAP2 PE=1 SV=3	sp|Q15057|ACAP2_HUMAN	767	767	K	DIFRDFSQMASNNPEKLNRFQQDSQKF____	42.941	42.941	DFSQMASNNPEK(1)LNR	DFSQMASNNPEK(43)LNR	12	2	1.2395	29517	Identified
Q15057	Arf-GAP with coiled-coil, ANK repeat and PH domain-containing protein 2	ACAP2	FUNCTION: GTPase-activating protein (GAP) for ADP ribosylation factor 6 (ARF6). {ECO:0000269|PubMed:11062263}.	88.028	778	sp|Q15057|ACAP2_HUMAN;sp|Q96P50|ACAP3_HUMAN	282;284	sp|Q15057|ACAP2_HUMAN Arf-GAP with coiled-coil, ANK repeat and PH domain-containing protein 2 OS=Homo sapiens OX=9606 GN=ACAP2 PE=1 SV=3;sp|Q96P50|ACAP3_HUMAN Arf-GAP with coiled-coil, ANK repeat and PH domain-containing protein 3 OS=Homo sapiens OX=9606 G	sp|Q15057|ACAP2_HUMAN;sp|Q96P50|ACAP3_HUMAN	282;284	282	K	IVMEGYLFKRASNAFKTWNRRWFSIQNNQLV;VVMEGYLFKRASNAFKTWNRRWFSIQNSQLV	97.277	97.277	ASNAFK(1)TWNR	ASNAFK(97)TWNR	6	2	-0.81546	32610	Identified
Q15057	Arf-GAP with coiled-coil, ANK repeat and PH domain-containing protein 2	ACAP2	FUNCTION: GTPase-activating protein (GAP) for ADP ribosylation factor 6 (ARF6). {ECO:0000269|PubMed:11062263}.	88.028	778	sp|Q15057|ACAP2_HUMAN	319	sp|Q15057|ACAP2_HUMAN Arf-GAP with coiled-coil, ANK repeat and PH domain-containing protein 2 OS=Homo sapiens OX=9606 GN=ACAP2 PE=1 SV=3	sp|Q15057|ACAP2_HUMAN	319	319	K	DNPTVVVEDLRLCTVKHCEDIERRFCFEVVS	54.27	50.314	LCTVK(1)HCEDIER	LCTVK(50)HCEDIER	5	2	-0.22861	150040	Identified
Q96P50	Arf-GAP with coiled-coil, ANK repeat and PH domain-containing protein 3	ACAP3	FUNCTION: GTPase-activating protein for the ADP ribosylation factor family. {ECO:0000305}.	92.494	834	sp|Q96P50|ACAP3_HUMAN	401	sp|Q96P50|ACAP3_HUMAN Arf-GAP with coiled-coil, ANK repeat and PH domain-containing protein 3 OS=Homo sapiens OX=9606 GN=ACAP3 PE=1 SV=2	sp|Q96P50|ACAP3_HUMAN	401	401	K	TSSIDSATDTRERGVKGESVLQRVQSVAGNS	63.397	63.397	GVK(1)GESVLQR	GVK(63)GESVLQR	3	2	0.90377	74969	Identified
Q96P50	Arf-GAP with coiled-coil, ANK repeat and PH domain-containing protein 3	ACAP3	FUNCTION: GTPase-activating protein for the ADP ribosylation factor family. {ECO:0000305}.	92.494	834	sp|Q96P50|ACAP3_HUMAN	321	sp|Q96P50|ACAP3_HUMAN Arf-GAP with coiled-coil, ANK repeat and PH domain-containing protein 3 OS=Homo sapiens OX=9606 GN=ACAP3 PE=1 SV=2	sp|Q96P50|ACAP3_HUMAN	321	321	K	DALTVVVDDLRLCSVKPCEDIERRFCFEVLS	68.49	68.49	LCSVK(1)PCEDIER	LCSVK(68)PCEDIER	5	3	3.7694	53783	Identified
Q96P50	Arf-GAP with coiled-coil, ANK repeat and PH domain-containing protein 3	ACAP3	FUNCTION: GTPase-activating protein for the ADP ribosylation factor family. {ECO:0000305}.	92.494	834	sp|Q96P50|ACAP3_HUMAN	454	sp|Q96P50|ACAP3_HUMAN Arf-GAP with coiled-coil, ANK repeat and PH domain-containing protein 3 OS=Homo sapiens OX=9606 GN=ACAP3 PE=1 SV=2	sp|Q96P50|ACAP3_HUMAN	454	454	K	IECSGIHRSLGVHCSKVRSLTLDSWEPELLK	92.732	92.732	SLGVHCSK(1)VR	SLGVHCSK(93)VR	8	2	-0.62389	110110	Identified
Q96P50	Arf-GAP with coiled-coil, ANK repeat and PH domain-containing protein 3	ACAP3	FUNCTION: GTPase-activating protein for the ADP ribosylation factor family. {ECO:0000305}.	92.494	834	sp|Q96P50|ACAP3_HUMAN	349	sp|Q96P50|ACAP3_HUMAN Arf-GAP with coiled-coil, ANK repeat and PH domain-containing protein 3 OS=Homo sapiens OX=9606 GN=ACAP3 PE=1 SV=2	sp|Q96P50|ACAP3_HUMAN	349	349	K	VLSPTKSCMLQADSEKLRQAWVQAVQASIAS	139.78	139.78	SCMLQADSEK(1)LR	SCMLQADSEK(140)LR	10	2	-0.49596	159110	Identified
P24752	Acetyl-CoA acetyltransferase, mitochondrial	ACAT1	FUNCTION: This is one of the enzymes that catalyzes the last step of the mitochondrial beta-oxidation pathway, an aerobic process breaking down fatty acids into acetyl-CoA (PubMed:1715688, PubMed:7728148, PubMed:9744475). Using free coenzyme A/CoA, catalyzes the thiolytic cleavage of medium- to long-chain 3-oxoacyl-CoAs into acetyl-CoA and a fatty acyl-CoA shortened by two carbon atoms (PubMed:17…	45.199	427	sp|P24752|THIL_HUMAN	181	sp|P24752|THIL_HUMAN Acetyl-CoA acetyltransferase, mitochondrial OS=Homo sapiens OX=9606 GN=ACAT1 PE=1 SV=1	sp|P24752|THIL_HUMAN	181	181	K	GSTPYGGVKLEDLIVKDGLTDVYNKIHMGSC	61.067	61.067	LEDLIVK(0.999)DGLTDVYNK(0.001)	LEDLIVK(31)DGLTDVYNK(-31)	7	2	-0.66076	24059	Identified
Q9H3P7	Golgi resident protein GCP60	ACBD3	FUNCTION: Involved in the maintenance of Golgi structure by interacting with giantin, affecting protein transport between the endoplasmic reticulum and Golgi (PubMed:11590181). Involved in hormone-induced steroid biosynthesis in testicular Leydig cells (By similarity). Recruits PI4KB to the Golgi apparatus membrane; enhances the enzyme activity of PI4KB activity via its membrane recruitment there…	60.593	528	sp|Q9H3P7|GCP60_HUMAN	473	sp|Q9H3P7|GCP60_HUMAN Golgi resident protein GCP60 OS=Homo sapiens OX=9606 GN=ACBD3 PE=1 SV=4	sp|Q9H3P7|GCP60_HUMAN	473	473	K	EENIGCEEKAKKNANKPLLDEIVPVYRRDCH	40.861	40.861	NANK(1)PLLDEIVPVYR	NANK(41)PLLDEIVPVYR	4	3	-5.7575	61688	Identified
Q9H3P7	Golgi resident protein GCP60	ACBD3	FUNCTION: Involved in the maintenance of Golgi structure by interacting with giantin, affecting protein transport between the endoplasmic reticulum and Golgi (PubMed:11590181). Involved in hormone-induced steroid biosynthesis in testicular Leydig cells (By similarity). Recruits PI4KB to the Golgi apparatus membrane; enhances the enzyme activity of PI4KB activity via its membrane recruitment there…	60.593	528	sp|Q9H3P7|GCP60_HUMAN	100	sp|Q9H3P7|GCP60_HUMAN Golgi resident protein GCP60 OS=Homo sapiens OX=9606 GN=ACBD3 PE=1 SV=4	sp|Q9H3P7|GCP60_HUMAN	100	100	K	ELYGLALRFFKEKDGKAFHPTYEEKLKLVAL	65.408	65.408	DGK(1)AFHPTYEEK	DGK(64)AFHPTYEEK(-64)	3	2	1.5352	45794	Identified
P53396	ATP-citrate synthase	ACLY	FUNCTION: Catalyzes the cleavage of citrate into oxaloacetate and acetyl-CoA, the latter serving as common substrate for de novo cholesterol and fatty acid synthesis. {ECO:0000269|PubMed:10653665, ECO:0000269|PubMed:1371749, ECO:0000269|PubMed:19286649, ECO:0000269|PubMed:23932781, ECO:0000269|PubMed:9116495}.	120.84	1101	sp|P53396|ACLY_HUMAN	369	sp|P53396|ACLY_HUMAN ATP-citrate synthase OS=Homo sapiens OX=9606 GN=ACLY PE=1 SV=3	sp|P53396|ACLY_HUMAN	369	369	K	FKGIVRAIRDYQGPLKEHEVTIFVRRGGPNY	69.201	69.201	DYQGPLK(1)EHEVTIFVR	DYQGPLK(69)EHEVTIFVR	7	3	0.41402	319540	Identified
P53396	ATP-citrate synthase	ACLY	FUNCTION: Catalyzes the cleavage of citrate into oxaloacetate and acetyl-CoA, the latter serving as common substrate for de novo cholesterol and fatty acid synthesis. {ECO:0000269|PubMed:10653665, ECO:0000269|PubMed:1371749, ECO:0000269|PubMed:19286649, ECO:0000269|PubMed:23932781, ECO:0000269|PubMed:9116495}.	120.84	1101	sp|P53396|ACLY_HUMAN	538	sp|P53396|ACLY_HUMAN ATP-citrate synthase OS=Homo sapiens OX=9606 GN=ACLY PE=1 SV=3	sp|P53396|ACLY_HUMAN	538	538	K	EPSVAAMVYPFTGDHKQKFYWGHKEILIPVF	59.67	59.67	DEPSVAAMVYPFTGDHK(0.5)QK(0.5)	DEPSVAAMVYPFTGDHK(0)QK(0)	17	2	2.5576	105090	Identified
P53396	ATP-citrate synthase	ACLY	FUNCTION: Catalyzes the cleavage of citrate into oxaloacetate and acetyl-CoA, the latter serving as common substrate for de novo cholesterol and fatty acid synthesis. {ECO:0000269|PubMed:10653665, ECO:0000269|PubMed:1371749, ECO:0000269|PubMed:19286649, ECO:0000269|PubMed:23932781, ECO:0000269|PubMed:9116495}.	120.84	1101	sp|P53396|ACLY_HUMAN	540	sp|P53396|ACLY_HUMAN ATP-citrate synthase OS=Homo sapiens OX=9606 GN=ACLY PE=1 SV=3	sp|P53396|ACLY_HUMAN	540	540	K	SVAAMVYPFTGDHKQKFYWGHKEILIPVFKN	59.67	59.67	DEPSVAAMVYPFTGDHK(0.5)QK(0.5)	DEPSVAAMVYPFTGDHK(0)QK(0)	19	2	2.5576	105090	Identified
P53396	ATP-citrate synthase	ACLY	FUNCTION: Catalyzes the cleavage of citrate into oxaloacetate and acetyl-CoA, the latter serving as common substrate for de novo cholesterol and fatty acid synthesis. {ECO:0000269|PubMed:10653665, ECO:0000269|PubMed:1371749, ECO:0000269|PubMed:19286649, ECO:0000269|PubMed:23932781, ECO:0000269|PubMed:9116495}.	120.84	1101	sp|P53396|ACLY_HUMAN	232	sp|P53396|ACLY_HUMAN ATP-citrate synthase OS=Homo sapiens OX=9606 GN=ACLY PE=1 SV=3	sp|P53396|ACLY_HUMAN	232	232	K	LAAKVDATADYICKVKWGDIEFPPPFGREAY	46.033	46.033	VDATADYICK(0.417)VK(0.583)	VDATADYICK(-1.5)VK(1.5)	12	3	0.0013593	105660	Identified
P53396	ATP-citrate synthase	ACLY	FUNCTION: Catalyzes the cleavage of citrate into oxaloacetate and acetyl-CoA, the latter serving as common substrate for de novo cholesterol and fatty acid synthesis. {ECO:0000269|PubMed:10653665, ECO:0000269|PubMed:1371749, ECO:0000269|PubMed:19286649, ECO:0000269|PubMed:23932781, ECO:0000269|PubMed:9116495}.	120.84	1101	sp|P53396|ACLY_HUMAN	4	sp|P53396|ACLY_HUMAN ATP-citrate synthase OS=Homo sapiens OX=9606 GN=ACLY PE=1 SV=3	sp|P53396|ACLY_HUMAN	4	4	K	____________MSAKAISEQTGKELLYKFI	168.69	168.69	SAK(1)AISEQTGK	SAK(150)AISEQTGK(-150)	3	2	0.23929	1610600	Identified
P53396	ATP-citrate synthase	ACLY	FUNCTION: Catalyzes the cleavage of citrate into oxaloacetate and acetyl-CoA, the latter serving as common substrate for de novo cholesterol and fatty acid synthesis. {ECO:0000269|PubMed:10653665, ECO:0000269|PubMed:1371749, ECO:0000269|PubMed:19286649, ECO:0000269|PubMed:23932781, ECO:0000269|PubMed:9116495}.	120.84	1101	sp|P53396|ACLY_HUMAN	265	sp|P53396|ACLY_HUMAN ATP-citrate synthase OS=Homo sapiens OX=9606 GN=ACLY PE=1 SV=3	sp|P53396|ACLY_HUMAN	265	265	K	EAYIADLDAKSGASLKLTLLNPKGRIWTMVA	91.245	91.245	SGASLK(1)LTLLNPK	SGASLK(51)LTLLNPK(-51)	6	2	1.1037	134020	Identified
P53396	ATP-citrate synthase	ACLY	FUNCTION: Catalyzes the cleavage of citrate into oxaloacetate and acetyl-CoA, the latter serving as common substrate for de novo cholesterol and fatty acid synthesis. {ECO:0000269|PubMed:10653665, ECO:0000269|PubMed:1371749, ECO:0000269|PubMed:19286649, ECO:0000269|PubMed:23932781, ECO:0000269|PubMed:9116495}.	120.84	1101	sp|P53396|ACLY_HUMAN	259	sp|P53396|ACLY_HUMAN ATP-citrate synthase OS=Homo sapiens OX=9606 GN=ACLY PE=1 SV=3	sp|P53396|ACLY_HUMAN	259	259	K	REAYPEEAYIADLDAKSGASLKLTLLNPKGR	88.421	88.421	EAYPEEAYIADLDAK(0.97)SGASLK(0.03)	EAYPEEAYIADLDAK(15)SGASLK(-15)	15	3	1.4441	339930	Identified
P53396	ATP-citrate synthase	ACLY	FUNCTION: Catalyzes the cleavage of citrate into oxaloacetate and acetyl-CoA, the latter serving as common substrate for de novo cholesterol and fatty acid synthesis. {ECO:0000269|PubMed:10653665, ECO:0000269|PubMed:1371749, ECO:0000269|PubMed:19286649, ECO:0000269|PubMed:23932781, ECO:0000269|PubMed:9116495}.	120.84	1101	sp|P53396|ACLY_HUMAN	151	sp|P53396|ACLY_HUMAN ATP-citrate synthase OS=Homo sapiens OX=9606 GN=ACLY PE=1 SV=3	sp|P53396|ACLY_HUMAN	151	151	K	HEGGVDVGDVDAKAQKLLVGVDEKLNPEDIK	70.195	70.195	AQK(1)LLVGVDEK	AQK(67)LLVGVDEK(-67)	3	2	7.9728	70761	Identified
P53396	ATP-citrate synthase	ACLY	FUNCTION: Catalyzes the cleavage of citrate into oxaloacetate and acetyl-CoA, the latter serving as common substrate for de novo cholesterol and fatty acid synthesis. {ECO:0000269|PubMed:10653665, ECO:0000269|PubMed:1371749, ECO:0000269|PubMed:19286649, ECO:0000269|PubMed:23932781, ECO:0000269|PubMed:9116495}.	120.84	1101	sp|P53396|ACLY_HUMAN	12	sp|P53396|ACLY_HUMAN ATP-citrate synthase OS=Homo sapiens OX=9606 GN=ACLY PE=1 SV=3	sp|P53396|ACLY_HUMAN	12	12	K	____MSAKAISEQTGKELLYKFICTTSAIQN	147.72	147.72	AISEQTGK(1)ELLYK	AISEQTGK(62)ELLYK(-62)	8	2	-0.13544	90630	Identified
P53396	ATP-citrate synthase	ACLY	FUNCTION: Catalyzes the cleavage of citrate into oxaloacetate and acetyl-CoA, the latter serving as common substrate for de novo cholesterol and fatty acid synthesis. {ECO:0000269|PubMed:10653665, ECO:0000269|PubMed:1371749, ECO:0000269|PubMed:19286649, ECO:0000269|PubMed:23932781, ECO:0000269|PubMed:9116495}.	120.84	1101	sp|P53396|ACLY_HUMAN	148	sp|P53396|ACLY_HUMAN ATP-citrate synthase OS=Homo sapiens OX=9606 GN=ACLY PE=1 SV=3	sp|P53396|ACLY_HUMAN	148	148	K	LFHHEGGVDVGDVDAKAQKLLVGVDEKLNPE	97.268	97.268	EGDYVLFHHEGGVDVGDVDAK(0.995)AQK(0.005)	EGDYVLFHHEGGVDVGDVDAK(23)AQK(-23)	21	4	0.37265	88007	Identified
P53396	ATP-citrate synthase	ACLY	FUNCTION: Catalyzes the cleavage of citrate into oxaloacetate and acetyl-CoA, the latter serving as common substrate for de novo cholesterol and fatty acid synthesis. {ECO:0000269|PubMed:10653665, ECO:0000269|PubMed:1371749, ECO:0000269|PubMed:19286649, ECO:0000269|PubMed:23932781, ECO:0000269|PubMed:9116495}.	120.84	1101	sp|P53396|ACLY_HUMAN	918	sp|P53396|ACLY_HUMAN ATP-citrate synthase OS=Homo sapiens OX=9606 GN=ACLY PE=1 SV=3	sp|P53396|ACLY_HUMAN	918	918	K	AVSGAHNTIICARAGKDLVSSLTSGLLTIGD	95.677	95.677	AGK(1)DLVSSLTSGLLTIGDR	AGK(96)DLVSSLTSGLLTIGDR	3	3	-1.4909	7410.2	Identified
P53396	ATP-citrate synthase	ACLY	FUNCTION: Catalyzes the cleavage of citrate into oxaloacetate and acetyl-CoA, the latter serving as common substrate for de novo cholesterol and fatty acid synthesis. {ECO:0000269|PubMed:10653665, ECO:0000269|PubMed:1371749, ECO:0000269|PubMed:19286649, ECO:0000269|PubMed:23932781, ECO:0000269|PubMed:9116495}.	120.84	1101	sp|P53396|ACLY_HUMAN	630	sp|P53396|ACLY_HUMAN ATP-citrate synthase OS=Homo sapiens OX=9606 GN=ACLY PE=1 SV=3	sp|P53396|ACLY_HUMAN	630	630	K	QKGVTIIGPATVGGIKPGCFKIGNTGGMLDN	100.69	100.69	GVTIIGPATVGGIK(0.604)PGCFK(0.396)	GVTIIGPATVGGIK(1.8)PGCFK(-1.8)	14	3	-0.30555	323870	Identified
P53396	ATP-citrate synthase	ACLY	FUNCTION: Catalyzes the cleavage of citrate into oxaloacetate and acetyl-CoA, the latter serving as common substrate for de novo cholesterol and fatty acid synthesis. {ECO:0000269|PubMed:10653665, ECO:0000269|PubMed:1371749, ECO:0000269|PubMed:19286649, ECO:0000269|PubMed:23932781, ECO:0000269|PubMed:9116495}.	120.84	1101	sp|P53396|ACLY_HUMAN	230	sp|P53396|ACLY_HUMAN ATP-citrate synthase OS=Homo sapiens OX=9606 GN=ACLY PE=1 SV=3	sp|P53396|ACLY_HUMAN	230	230	K	LDLAAKVDATADYICKVKWGDIEFPPPFGRE	167.76	167.76	VDATADYICK(0.978)VK(0.022)	VDATADYICK(17)VK(-17)	10	2	0.22779	579810	Identified
P53396	ATP-citrate synthase	ACLY	FUNCTION: Catalyzes the cleavage of citrate into oxaloacetate and acetyl-CoA, the latter serving as common substrate for de novo cholesterol and fatty acid synthesis. {ECO:0000269|PubMed:10653665, ECO:0000269|PubMed:1371749, ECO:0000269|PubMed:19286649, ECO:0000269|PubMed:23932781, ECO:0000269|PubMed:9116495}.	120.84	1101	sp|P53396|ACLY_HUMAN	780	sp|P53396|ACLY_HUMAN ATP-citrate synthase OS=Homo sapiens OX=9606 GN=ACLY PE=1 SV=3	sp|P53396|ACLY_HUMAN	780	780	K	ANQASETAVAKNQALKEAGVFVPRSFDELGE	153.25	153.25	NQALK(1)EAGVFVPR	NQALK(150)EAGVFVPR	5	2	0.28933	202180	Identified
P53396	ATP-citrate synthase	ACLY	FUNCTION: Catalyzes the cleavage of citrate into oxaloacetate and acetyl-CoA, the latter serving as common substrate for de novo cholesterol and fatty acid synthesis. {ECO:0000269|PubMed:10653665, ECO:0000269|PubMed:1371749, ECO:0000269|PubMed:19286649, ECO:0000269|PubMed:23932781, ECO:0000269|PubMed:9116495}.	120.84	1101	sp|P53396|ACLY_HUMAN	1080	sp|P53396|ACLY_HUMAN ATP-citrate synthase OS=Homo sapiens OX=9606 GN=ACLY PE=1 SV=3	sp|P53396|ACLY_HUMAN	1080	1080	K	RSMGFIGHYLDQKRLKQGLYRHPWDDISYVL	84.064	84.064	LK(1)QGLYR	LK(84)QGLYR	2	2	-0.6763	279880	Identified
P53396	ATP-citrate synthase	ACLY	FUNCTION: Catalyzes the cleavage of citrate into oxaloacetate and acetyl-CoA, the latter serving as common substrate for de novo cholesterol and fatty acid synthesis. {ECO:0000269|PubMed:10653665, ECO:0000269|PubMed:1371749, ECO:0000269|PubMed:19286649, ECO:0000269|PubMed:23932781, ECO:0000269|PubMed:9116495}.	120.84	1101	sp|P53396|ACLY_HUMAN	836	sp|P53396|ACLY_HUMAN ATP-citrate synthase OS=Homo sapiens OX=9606 GN=ACLY PE=1 SV=3	sp|P53396|ACLY_HUMAN	836	836	K	VPMDYSWARELGLIRKPASFMTSICDERGQE	106.97	106.97	K(1)PASFMTSICDER	K(110)PASFMTSICDER	1	2	-0.92554	189400	Identified
P53396	ATP-citrate synthase	ACLY	FUNCTION: Catalyzes the cleavage of citrate into oxaloacetate and acetyl-CoA, the latter serving as common substrate for de novo cholesterol and fatty acid synthesis. {ECO:0000269|PubMed:10653665, ECO:0000269|PubMed:1371749, ECO:0000269|PubMed:19286649, ECO:0000269|PubMed:23932781, ECO:0000269|PubMed:9116495}.	120.84	1101	sp|P53396|ACLY_HUMAN	948	sp|P53396|ACLY_HUMAN ATP-citrate synthase OS=Homo sapiens OX=9606 GN=ACLY PE=1 SV=3	sp|P53396|ACLY_HUMAN	948	948	K	DRFGGALDAAAKMFSKAFDSGIIPMEFVNKM	49.485	49.485	MFSK(1)AFDSGIIPMEFVNK	MFSK(49)AFDSGIIPMEFVNK(-49)	4	2	1.3346	39208	Identified
P21399	Cytoplasmic aconitate hydratase	ACO1	FUNCTION: Iron sensor. Binds a 4Fe-4S cluster and functions as aconitase when cellular iron levels are high. Functions as mRNA binding protein that regulates uptake, sequestration and utilization of iron when cellular iron levels are low. Binds to iron-responsive elements (IRES) in target mRNA species when iron levels are low. Binding of a 4Fe-4S cluster precludes RNA binding. {ECO:0000269|PubMed…	98.398	889	sp|P21399|ACOC_HUMAN	387	sp|P21399|ACOC_HUMAN Cytoplasmic aconitate hydratase OS=Homo sapiens OX=9606 GN=ACO1 PE=1 SV=3	sp|P21399|ACOC_HUMAN	387	387	K	GPKRPQDKVAVSDMKKDFESCLGAKQGFKGF	61.48	61.48	K(1)DFESCLGAK	K(60)DFESCLGAK(-60)	1	2	0.24275	63688	Identified
P21399	Cytoplasmic aconitate hydratase	ACO1	FUNCTION: Iron sensor. Binds a 4Fe-4S cluster and functions as aconitase when cellular iron levels are high. Functions as mRNA binding protein that regulates uptake, sequestration and utilization of iron when cellular iron levels are low. Binds to iron-responsive elements (IRES) in target mRNA species when iron levels are low. Binding of a 4Fe-4S cluster precludes RNA binding. {ECO:0000269|PubMed…	98.398	889	sp|P21399|ACOC_HUMAN	141	sp|P21399|ACOC_HUMAN Cytoplasmic aconitate hydratase OS=Homo sapiens OX=9606 GN=ACO1 PE=1 SV=3	sp|P21399|ACOC_HUMAN	141	141	K	HSIQVDFNRRADSLQKNQDLEFERNRERFEF	151.52	151.52	RADSLQK(1)NQDLEFER	RADSLQK(150)NQDLEFER	7	3	0.95047	24753	Identified
Q99798	Aconitate hydratase, mitochondrial	ACO2	FUNCTION: Catalyzes the isomerization of citrate to isocitrate via cis-aconitate. {ECO:0000250|UniProtKB:P16276}.	85.424	780	sp|Q99798|ACON_HUMAN	401	sp|Q99798|ACON_HUMAN Aconitate hydratase, mitochondrial OS=Homo sapiens OX=9606 GN=ACO2 PE=1 SV=2	sp|Q99798|ACON_HUMAN	401	401	K	TNSSYEDMGRSAAVAKQALAHGLKCKSQFTI	153.25	153.25	SAAVAK(1)QALAHGLK	SAAVAK(100)QALAHGLK(-100)	6	2	-0.0017234	300410	Identified
Q99798	Aconitate hydratase, mitochondrial	ACO2	FUNCTION: Catalyzes the isomerization of citrate to isocitrate via cis-aconitate. {ECO:0000250|UniProtKB:P16276}.	85.424	780	sp|Q99798|ACON_HUMAN	409	sp|Q99798|ACON_HUMAN Aconitate hydratase, mitochondrial OS=Homo sapiens OX=9606 GN=ACO2 PE=1 SV=2	sp|Q99798|ACON_HUMAN	409	409	K	GRSAAVAKQALAHGLKCKSQFTITPGSEQIR	118.06	118.06	QALAHGLK(0.998)CK(0.002)	QALAHGLK(26)CK(-26)	8	2	0.36602	136230	Identified
Q99798	Aconitate hydratase, mitochondrial	ACO2	FUNCTION: Catalyzes the isomerization of citrate to isocitrate via cis-aconitate. {ECO:0000250|UniProtKB:P16276}.	85.424	780	sp|Q99798|ACON_HUMAN	144	sp|Q99798|ACON_HUMAN Aconitate hydratase, mitochondrial OS=Homo sapiens OX=9606 GN=ACO2 PE=1 SV=2	sp|Q99798|ACON_HUMAN	144	144	K	LIEAQVGGEKDLRRAKDINQEVYNFLATAGA	87.727	87.727	AK(1)DINQEVYNFLATAGAK	AK(81)DINQEVYNFLATAGAK(-81)	2	3	-0.32658	82121	Identified
Q99798	Aconitate hydratase, mitochondrial	ACO2	FUNCTION: Catalyzes the isomerization of citrate to isocitrate via cis-aconitate. {ECO:0000250|UniProtKB:P16276}.	85.424	780	sp|Q99798|ACON_HUMAN	591	sp|Q99798|ACON_HUMAN Aconitate hydratase, mitochondrial OS=Homo sapiens OX=9606 GN=ACO2 PE=1 SV=2	sp|Q99798|ACON_HUMAN	591	591	K	GKDLEDLQILIKVKGKCTTDHISAAGPWLKF	61.067	61.067	GK(1)CTTDHISAAGPWLK	GK(59)CTTDHISAAGPWLK(-59)	2	3	0.074473	81700	Identified
O00154	Cytosolic acyl coenzyme A thioester hydrolase	ACOT7	FUNCTION: Acyl-CoA thioesterases are a group of enzymes that catalyze the hydrolysis of acyl-CoAs to the free fatty acid and coenzyme A (CoASH), providing the potential to regulate intracellular levels of acyl-CoAs, free fatty acids and CoASH (PubMed:10578051). Acyl-coenzyme A thioesterase 7/ACOT7 preferentially hydrolyzes palmitoyl-CoA, but has a broad specificity acting on other fatty acyl-CoAs…	41.796	380	sp|O00154|BACH_HUMAN	198	sp|O00154|BACH_HUMAN Cytosolic acyl coenzyme A thioester hydrolase OS=Homo sapiens OX=9606 GN=ACOT7 PE=1 SV=3	sp|O00154|BACH_HUMAN	198	198	K	RQEQEEEGRKRYEAQKLERMETKWRNGDIVQ	88.921	88.921	YEAQK(1)LER	YEAQK(89)LER	5	2	-0.26857	350010	Identified
Q9Y305	Acyl-coenzyme A thioesterase 9, mitochondrial	ACOT9	FUNCTION: Acyl-CoA thioesterases are a group of enzymes that catalyze the hydrolysis of acyl-CoAs to the free fatty acid and coenzyme A (CoASH), providing the potential to regulate intracellular levels of acyl-CoAs, free fatty acids and CoASH. Active on long chain acyl-CoAs.	49.901	439	sp|Q9Y305|ACOT9_HUMAN	59	sp|Q9Y305|ACOT9_HUMAN Acyl-coenzyme A thioesterase 9, mitochondrial OS=Homo sapiens OX=9606 GN=ACOT9 PE=1 SV=2	sp|Q9Y305|ACOT9_HUMAN	59	59	K	LREIVGASTNWRDHVKAMEERKLLHSFLAKS	53.517	53.517	DHVK(1)AMEER	DHVK(54)AMEER	4	2	-0.35009	74858	Identified
Q15067	Peroxisomal acyl-coenzyme A oxidase 1	ACOX1	FUNCTION: Catalyzes the desaturation of acyl-CoAs to 2-trans-enoyl-CoAs. {ECO:0000269|PubMed:15060085, ECO:0000269|PubMed:17458872, ECO:0000269|PubMed:17603022}.; FUNCTION: [Isoform 1]: Shows highest activity against medium-chain fatty acyl-CoAs and activity decreases with increasing chain length. {ECO:0000269|PubMed:17603022}.; FUNCTION: [Isoform 2]: Is active against a much broader range of sub…	74.423	660	sp|Q15067|ACOX1_HUMAN	512	sp|Q15067|ACOX1_HUMAN Peroxisomal acyl-coenzyme A oxidase 1 OS=Homo sapiens OX=9606 GN=ACOX1 PE=1 SV=3	sp|Q15067|ACOX1_HUMAN	512	512	K	IAAKNLQKEVIHRKSKEVAWNLTSVDLVRAS	52.863	52.863	SK(1)EVAWNLTSVDLVR	SK(53)EVAWNLTSVDLVR	2	3	0.90708	32546	Identified
Q15067	Peroxisomal acyl-coenzyme A oxidase 1	ACOX1	FUNCTION: Catalyzes the desaturation of acyl-CoAs to 2-trans-enoyl-CoAs. {ECO:0000269|PubMed:15060085, ECO:0000269|PubMed:17458872, ECO:0000269|PubMed:17603022}.; FUNCTION: [Isoform 1]: Shows highest activity against medium-chain fatty acyl-CoAs and activity decreases with increasing chain length. {ECO:0000269|PubMed:17603022}.; FUNCTION: [Isoform 2]: Is active against a much broader range of sub…	74.423	660	sp|Q15067|ACOX1_HUMAN	267	sp|Q15067|ACOX1_HUMAN Peroxisomal acyl-coenzyme A oxidase 1 OS=Homo sapiens OX=9606 GN=ACOX1 PE=1 SV=3	sp|Q15067|ACOX1_HUMAN	267	267	K	MLMKYAQVKPDGTYVKPLSNKLTYGTMVFVR	115.35	115.35	YAQVK(0.076)PDGTYVK(0.924)PLSNK	YAQVK(-11)PDGTYVK(11)PLSNK(-46)	12	3	0.3614	161120	Identified
P24666	Low molecular weight phosphotyrosine protein phosphatase	ACP1	FUNCTION: Acts on tyrosine phosphorylated proteins, low-MW aryl phosphates and natural and synthetic acyl phosphates. Isoform 3 does not possess phosphatase activity.	18.042	158	sp|P24666|PPAC_HUMAN	113	sp|P24666|PPAC_HUMAN Low molecular weight phosphotyrosine protein phosphatase OS=Homo sapiens OX=9606 GN=ACP1 PE=1 SV=3	sp|P24666|PPAC_HUMAN	113	113	K	RDLNRKSNQVKTCKAKIELLGSYDPQKQLII	51.569	51.569	AK(1)IELLGSYDPQK	AK(51)IELLGSYDPQK(-51)	2	2	-2.0117	246520	Identified
Q96GR2	Long-chain-fatty-acid--CoA ligase ACSBG1	ACSBG1	FUNCTION: Catalyzes the conversion of fatty acids such as long-chain and very long-chain fatty acids to their active form acyl-CoAs for both synthesis of cellular lipids, and degradation via beta-oxidation (PubMed:12975357, PubMed:24269233, PubMed:10954726). Can activate diverse saturated, monosaturated and polyunsaturated fatty acids (PubMed:10954726). {ECO:0000269|PubMed:10954726, ECO:0000269|P…	81.289	724	sp|Q96GR2|ACBG1_HUMAN	701	sp|Q96GR2|ACBG1_HUMAN Long-chain-fatty-acid--CoA ligase ACSBG1 OS=Homo sapiens OX=9606 GN=ACSBG1 PE=1 SV=2	sp|Q96GR2|ACBG1_HUMAN	701	701	K	ERDFSISGGELGPTMKLKRLTVLEKYKGIID	42.446	42.446	DFSISGGELGPTMK(0.625)LK(0.375)	DFSISGGELGPTMK(2.2)LK(-2.2)	14	2	3.0214	104090	Identified
O95573	Long-chain-fatty-acid--CoA ligase 3	ACSL3	FUNCTION: Acyl-CoA synthetases (ACSL) activates long-chain fatty acids for both synthesis of cellular lipids, and degradation via beta-oxidation (PubMed:22633490). Required for the incorporation of fatty acids into phosphatidylcholine, the major phospholipid located on the surface of VLDL (very low density lipoproteins) (PubMed:18003621). Has mainly an anabolic role in energy metabolism. Mediates…	80.419	720	sp|O95573|ACSL3_HUMAN	507	sp|O95573|ACSL3_HUMAN Long-chain-fatty-acid--CoA ligase 3 OS=Homo sapiens OX=9606 GN=ACSL3 PE=1 SV=3	sp|O95573|ACSL3_HUMAN	507	507	K	YNTGRVGAPLVCCEIKLKNWEEGGYFNTDKP	85.821	85.821	VGAPLVCCEIK(0.817)LK(0.183)	VGAPLVCCEIK(6.5)LK(-6.5)	11	2	-1.2277	259860	Identified
O95573	Long-chain-fatty-acid--CoA ligase 3	ACSL3	FUNCTION: Acyl-CoA synthetases (ACSL) activates long-chain fatty acids for both synthesis of cellular lipids, and degradation via beta-oxidation (PubMed:22633490). Required for the incorporation of fatty acids into phosphatidylcholine, the major phospholipid located on the surface of VLDL (very low density lipoproteins) (PubMed:18003621). Has mainly an anabolic role in energy metabolism. Mediates…	80.419	720	sp|O95573|ACSL3_HUMAN	521	sp|O95573|ACSL3_HUMAN Long-chain-fatty-acid--CoA ligase 3 OS=Homo sapiens OX=9606 GN=ACSL3 PE=1 SV=3	sp|O95573|ACSL3_HUMAN	521	521	K	IKLKNWEEGGYFNTDKPHPRGEILIGGQSVT	84.999	84.999	NWEEGGYFNTDK(1)PHPR	NWEEGGYFNTDK(85)PHPR	12	3	0.78211	77956	Identified
O95573	Long-chain-fatty-acid--CoA ligase 3	ACSL3	FUNCTION: Acyl-CoA synthetases (ACSL) activates long-chain fatty acids for both synthesis of cellular lipids, and degradation via beta-oxidation (PubMed:22633490). Required for the incorporation of fatty acids into phosphatidylcholine, the major phospholipid located on the surface of VLDL (very low density lipoproteins) (PubMed:18003621). Has mainly an anabolic role in energy metabolism. Mediates…	80.419	720	sp|O95573|ACSL3_HUMAN	222	sp|O95573|ACSL3_HUMAN Long-chain-fatty-acid--CoA ligase 3 OS=Homo sapiens OX=9606 GN=ACSL3 PE=1 SV=3	sp|O95573|ACSL3_HUMAN	222	222	K	VTNIITSKELLQTKLKDIVSLVPRLRHIITV	58.889	58.889	LK(1)DIVSLVPR	LK(59)DIVSLVPR	2	2	-1.0924	97392	Identified
O95573	Long-chain-fatty-acid--CoA ligase 3	ACSL3	FUNCTION: Acyl-CoA synthetases (ACSL) activates long-chain fatty acids for both synthesis of cellular lipids, and degradation via beta-oxidation (PubMed:22633490). Required for the incorporation of fatty acids into phosphatidylcholine, the major phospholipid located on the surface of VLDL (very low density lipoproteins) (PubMed:18003621). Has mainly an anabolic role in energy metabolism. Mediates…	80.419	720	sp|O95573|ACSL3_HUMAN	13	sp|O95573|ACSL3_HUMAN Long-chain-fatty-acid--CoA ligase 3 OS=Homo sapiens OX=9606 GN=ACSL3 PE=1 SV=3	sp|O95573|ACSL3_HUMAN	13	13	K	___MNNHVSSKPSTMKLKHTINPILLYFIHF	78.178	78.178	PSTMK(0.998)LK(0.002)	PSTMK(27)LK(-27)	5	2	-0.86528	944870	Identified
O60488	Long-chain-fatty-acid--CoA ligase 4	ACSL4	FUNCTION: Catalyzes the conversion of long-chain fatty acids to their active form acyl-CoA for both synthesis of cellular lipids, and degradation via beta-oxidation (PubMed:24269233, PubMed:22633490, PubMed:21242590). Preferentially activates arachidonate and eicosapentaenoate as substrates (PubMed:21242590). Preferentially activates 8,9-EET > 14,15-EET > 5,6-EET > 11,12-EET. Modulates glucose-st…	79.187	711	sp|O60488|ACSL4_HUMAN	54	sp|O60488|ACSL4_HUMAN Long-chain-fatty-acid--CoA ligase 4 OS=Homo sapiens OX=9606 GN=ACSL4 PE=1 SV=2	sp|O60488|ACSL4_HUMAN	54	54	K	KNAMAKRIKAKPTSDKPGSPYRSVTHFDSLA	50.09	50.09	AK(0.013)PTSDK(0.987)PGSPYR	AK(-19)PTSDK(19)PGSPYR	7	3	0.73833	182010	Identified
O60488	Long-chain-fatty-acid--CoA ligase 4	ACSL4	FUNCTION: Catalyzes the conversion of long-chain fatty acids to their active form acyl-CoA for both synthesis of cellular lipids, and degradation via beta-oxidation (PubMed:24269233, PubMed:22633490, PubMed:21242590). Preferentially activates arachidonate and eicosapentaenoate as substrates (PubMed:21242590). Preferentially activates 8,9-EET > 14,15-EET > 5,6-EET > 11,12-EET. Modulates glucose-st…	79.187	711	sp|O60488|ACSL4_HUMAN	661	sp|O60488|ACSL4_HUMAN Long-chain-fatty-acid--CoA ligase 4 OS=Homo sapiens OX=9606 GN=ACSL4 PE=1 SV=2	sp|O60488|ACSL4_HUMAN	661	661	K	EAEILKEIREAANAMKLERFEIPIKVRLSPE	54.584	54.584	EAANAMK(1)LER	EAANAMK(55)LER	7	2	1.1775	242960	Identified
O60488	Long-chain-fatty-acid--CoA ligase 4	ACSL4	FUNCTION: Catalyzes the conversion of long-chain fatty acids to their active form acyl-CoA for both synthesis of cellular lipids, and degradation via beta-oxidation (PubMed:24269233, PubMed:22633490, PubMed:21242590). Preferentially activates arachidonate and eicosapentaenoate as substrates (PubMed:21242590). Preferentially activates 8,9-EET > 14,15-EET > 5,6-EET > 11,12-EET. Modulates glucose-st…	79.187	711	sp|O60488|ACSL4_HUMAN	407	sp|O60488|ACSL4_HUMAN Long-chain-fatty-acid--CoA ligase 4 OS=Homo sapiens OX=9606 GN=ACSL4 PE=1 SV=2	sp|O60488|ACSL4_HUMAN	407	407	K	MNYIQKTLFKIGYDYKLEQIKKGYDAPLCNL	87.942	87.942	IGYDYK(1)LEQIK	IGYDYK(53)LEQIK(-53)	6	2	-3.9819	303770	Identified
O60488	Long-chain-fatty-acid--CoA ligase 4	ACSL4	FUNCTION: Catalyzes the conversion of long-chain fatty acids to their active form acyl-CoA for both synthesis of cellular lipids, and degradation via beta-oxidation (PubMed:24269233, PubMed:22633490, PubMed:21242590). Preferentially activates arachidonate and eicosapentaenoate as substrates (PubMed:21242590). Preferentially activates 8,9-EET > 14,15-EET > 5,6-EET > 11,12-EET. Modulates glucose-st…	79.187	711	sp|O60488|ACSL4_HUMAN	427	sp|O60488|ACSL4_HUMAN Long-chain-fatty-acid--CoA ligase 4 OS=Homo sapiens OX=9606 GN=ACSL4 PE=1 SV=2	sp|O60488|ACSL4_HUMAN	427	427	K	KKGYDAPLCNLLLFKKVKALLGGNVRMMLSG	47.334	47.334	GYDAPLCNLLLFK(0.5)K(0.5)	GYDAPLCNLLLFK(0)K(0)	14	3	-0.52641	87069	Identified
O60488	Long-chain-fatty-acid--CoA ligase 4	ACSL4	FUNCTION: Catalyzes the conversion of long-chain fatty acids to their active form acyl-CoA for both synthesis of cellular lipids, and degradation via beta-oxidation (PubMed:24269233, PubMed:22633490, PubMed:21242590). Preferentially activates arachidonate and eicosapentaenoate as substrates (PubMed:21242590). Preferentially activates 8,9-EET > 14,15-EET > 5,6-EET > 11,12-EET. Modulates glucose-st…	79.187	711	sp|O60488|ACSL4_HUMAN	113	sp|O60488|ACSL4_HUMAN Long-chain-fatty-acid--CoA ligase 4 OS=Homo sapiens OX=9606 GN=ACSL4 PE=1 SV=2	sp|O60488|ACSL4_HUMAN	113	113	K	TREILSEENEMQPNGKVFKKLILGNYKWMNY	68.548	68.548	EILSEENEMQPNGK(0.935)VFK(0.065)	EILSEENEMQPNGK(12)VFK(-12)	14	2	1.1444	84096	Identified
O60488	Long-chain-fatty-acid--CoA ligase 4	ACSL4	FUNCTION: Catalyzes the conversion of long-chain fatty acids to their active form acyl-CoA for both synthesis of cellular lipids, and degradation via beta-oxidation (PubMed:24269233, PubMed:22633490, PubMed:21242590). Preferentially activates arachidonate and eicosapentaenoate as substrates (PubMed:21242590). Preferentially activates 8,9-EET > 14,15-EET > 5,6-EET > 11,12-EET. Modulates glucose-st…	79.187	711	sp|O60488|ACSL4_HUMAN;sp|O95573|ACSL3_HUMAN	587;596	sp|O60488|ACSL4_HUMAN Long-chain-fatty-acid--CoA ligase 4 OS=Homo sapiens OX=9606 GN=ACSL4 PE=1 SV=2;sp|O95573|ACSL3_HUMAN Long-chain-fatty-acid--CoA ligase 3 OS=Homo sapiens OX=9606 GN=ACSL3 PE=1 SV=3	sp|O60488|ACSL4_HUMAN;sp|O95573|ACSL3_HUMAN	587;596	587	K	KDLVKLQAGEYVSLGKVEAALKNCPLIDNIC;KDLVKLQAGEYVSLGKVEAALKNLPLVDNIC	91.457	91.457	LQAGEYVSLGK(0.998)VEAALK(0.002)	LQAGEYVSLGK(26)VEAALK(-26)	11	2	-1.1562	149200	Identified
O60488	Long-chain-fatty-acid--CoA ligase 4	ACSL4	FUNCTION: Catalyzes the conversion of long-chain fatty acids to their active form acyl-CoA for both synthesis of cellular lipids, and degradation via beta-oxidation (PubMed:24269233, PubMed:22633490, PubMed:21242590). Preferentially activates arachidonate and eicosapentaenoate as substrates (PubMed:21242590). Preferentially activates 8,9-EET > 14,15-EET > 5,6-EET > 11,12-EET. Modulates glucose-st…	79.187	711	sp|O60488|ACSL4_HUMAN	354	sp|O60488|ACSL4_HUMAN Long-chain-fatty-acid--CoA ligase 4 OS=Homo sapiens OX=9606 GN=ACSL4 PE=1 SV=2	sp|O60488|ACSL4_HUMAN	354	354	K	RIGYSSPLTLSDQSSKIKKGSKGDCTVLKPT	165.72	165.72	IGYSSPLTLSDQSSK(0.838)IK(0.162)	IGYSSPLTLSDQSSK(7.1)IK(-7.1)	15	3	-0.89506	180270	Identified
O60488	Long-chain-fatty-acid--CoA ligase 4	ACSL4	FUNCTION: Catalyzes the conversion of long-chain fatty acids to their active form acyl-CoA for both synthesis of cellular lipids, and degradation via beta-oxidation (PubMed:24269233, PubMed:22633490, PubMed:21242590). Preferentially activates arachidonate and eicosapentaenoate as substrates (PubMed:21242590). Preferentially activates 8,9-EET > 14,15-EET > 5,6-EET > 11,12-EET. Modulates glucose-st…	79.187	711	sp|O60488|ACSL4_HUMAN;sp|O95573|ACSL3_HUMAN	690;699	sp|O60488|ACSL4_HUMAN Long-chain-fatty-acid--CoA ligase 4 OS=Homo sapiens OX=9606 GN=ACSL4 PE=1 SV=2;sp|O95573|ACSL3_HUMAN Long-chain-fatty-acid--CoA ligase 3 OS=Homo sapiens OX=9606 GN=ACSL3 PE=1 SV=3	sp|O60488|ACSL4_HUMAN;sp|O95573|ACSL3_HUMAN	690;699	690	K	PEPWTPETGLVTDAFKLKRKELKTHYQADIE;PEPWTPETGLVTDAFKLKRKELRNHYLKDIE	51.07	51.07	LSPEPWTPETGLVTDAFK(0.706)LK(0.294)	LSPEPWTPETGLVTDAFK(3.8)LK(-3.8)	18	3	0.13717	42703	Identified
O60488	Long-chain-fatty-acid--CoA ligase 4	ACSL4	FUNCTION: Catalyzes the conversion of long-chain fatty acids to their active form acyl-CoA for both synthesis of cellular lipids, and degradation via beta-oxidation (PubMed:24269233, PubMed:22633490, PubMed:21242590). Preferentially activates arachidonate and eicosapentaenoate as substrates (PubMed:21242590). Preferentially activates 8,9-EET > 14,15-EET > 5,6-EET > 11,12-EET. Modulates glucose-st…	79.187	711	sp|O60488|ACSL4_HUMAN	148	sp|O60488|ACSL4_HUMAN Long-chain-fatty-acid--CoA ligase 4 OS=Homo sapiens OX=9606 GN=ACSL4 PE=1 SV=2	sp|O60488|ACSL4_HUMAN	148	148	K	RRVNNFGSGLTALGLKPKNTIAIFCETRAEW	72.327	72.327	VNNFGSGLTALGLK(0.587)PK(0.413)	VNNFGSGLTALGLK(1.5)PK(-1.5)	14	2	-1.2445	134380	Identified
O60488	Long-chain-fatty-acid--CoA ligase 4	ACSL4	FUNCTION: Catalyzes the conversion of long-chain fatty acids to their active form acyl-CoA for both synthesis of cellular lipids, and degradation via beta-oxidation (PubMed:24269233, PubMed:22633490, PubMed:21242590). Preferentially activates arachidonate and eicosapentaenoate as substrates (PubMed:21242590). Preferentially activates 8,9-EET > 14,15-EET > 5,6-EET > 11,12-EET. Modulates glucose-st…	79.187	711	sp|O60488|ACSL4_HUMAN	49	sp|O60488|ACSL4_HUMAN Long-chain-fatty-acid--CoA ligase 4 OS=Homo sapiens OX=9606 GN=ACSL4 PE=1 SV=2	sp|O60488|ACSL4_HUMAN	49	49	K	TNAKKKNAMAKRIKAKPTSDKPGSPYRSVTH	125.17	125.17	AK(1)PTSDKPGSPYR	AK(91)PTSDK(-91)PGSPYR	2	3	1.5068	152350	Identified
O60488	Long-chain-fatty-acid--CoA ligase 4	ACSL4	FUNCTION: Catalyzes the conversion of long-chain fatty acids to their active form acyl-CoA for both synthesis of cellular lipids, and degradation via beta-oxidation (PubMed:24269233, PubMed:22633490, PubMed:21242590). Preferentially activates arachidonate and eicosapentaenoate as substrates (PubMed:21242590). Preferentially activates 8,9-EET > 14,15-EET > 5,6-EET > 11,12-EET. Modulates glucose-st…	79.187	711	sp|O60488|ACSL4_HUMAN	426	sp|O60488|ACSL4_HUMAN Long-chain-fatty-acid--CoA ligase 4 OS=Homo sapiens OX=9606 GN=ACSL4 PE=1 SV=2	sp|O60488|ACSL4_HUMAN	426	426	K	IKKGYDAPLCNLLLFKKVKALLGGNVRMMLS	47.334	47.334	GYDAPLCNLLLFK(0.5)K(0.5)	GYDAPLCNLLLFK(0)K(0)	13	3	-0.52641	87069	Identified
O60488	Long-chain-fatty-acid--CoA ligase 4	ACSL4	FUNCTION: Catalyzes the conversion of long-chain fatty acids to their active form acyl-CoA for both synthesis of cellular lipids, and degradation via beta-oxidation (PubMed:24269233, PubMed:22633490, PubMed:21242590). Preferentially activates arachidonate and eicosapentaenoate as substrates (PubMed:21242590). Preferentially activates 8,9-EET > 14,15-EET > 5,6-EET > 11,12-EET. Modulates glucose-st…	79.187	711	sp|O60488|ACSL4_HUMAN	498	sp|O60488|ACSL4_HUMAN Long-chain-fatty-acid--CoA ligase 4 OS=Homo sapiens OX=9606 GN=ACSL4 PE=1 SV=2	sp|O60488|ACSL4_HUMAN	498	498	K	YTTGRVGAPLICCEIKLKDWQEGGYTINDKP	108.93	108.93	VGAPLICCEIK(0.837)LK(0.163)	VGAPLICCEIK(7.1)LK(-7.1)	11	3	-0.99473	468180	Identified
O60488	Long-chain-fatty-acid--CoA ligase 4	ACSL4	FUNCTION: Catalyzes the conversion of long-chain fatty acids to their active form acyl-CoA for both synthesis of cellular lipids, and degradation via beta-oxidation (PubMed:24269233, PubMed:22633490, PubMed:21242590). Preferentially activates arachidonate and eicosapentaenoate as substrates (PubMed:21242590). Preferentially activates 8,9-EET > 14,15-EET > 5,6-EET > 11,12-EET. Modulates glucose-st…	79.187	711	sp|O60488|ACSL4_HUMAN	413	sp|O60488|ACSL4_HUMAN Long-chain-fatty-acid--CoA ligase 4 OS=Homo sapiens OX=9606 GN=ACSL4 PE=1 SV=2	sp|O60488|ACSL4_HUMAN	413	413	K	TLFKIGYDYKLEQIKKGYDAPLCNLLLFKKV	60	60	K(1)GYDAPLCNLLLFK	K(58)GYDAPLCNLLLFK(-58)	1	3	-1.3649	105560	Identified
O60488	Long-chain-fatty-acid--CoA ligase 4	ACSL4	FUNCTION: Catalyzes the conversion of long-chain fatty acids to their active form acyl-CoA for both synthesis of cellular lipids, and degradation via beta-oxidation (PubMed:24269233, PubMed:22633490, PubMed:21242590). Preferentially activates arachidonate and eicosapentaenoate as substrates (PubMed:21242590). Preferentially activates 8,9-EET > 14,15-EET > 5,6-EET > 11,12-EET. Modulates glucose-st…	79.187	711	sp|O60488|ACSL4_HUMAN	702	sp|O60488|ACSL4_HUMAN Long-chain-fatty-acid--CoA ligase 4 OS=Homo sapiens OX=9606 GN=ACSL4 PE=1 SV=2	sp|O60488|ACSL4_HUMAN	702	702	K	DAFKLKRKELRNHYLKDIERMYGGK______	67.507	67.507	NHYLK(1)DIER	NHYLK(68)DIER	5	2	4.1404	93103	Identified
Q9ULC5	Long-chain-fatty-acid--CoA ligase 5	ACSL5	FUNCTION: Catalyzes the conversion of long-chain fatty acids to their active form acyl-CoAs for both synthesis of cellular lipids, and degradation via beta-oxidation (PubMed:17681178, PubMed:24269233, PubMed:22633490). ACSL5 may activate fatty acids from exogenous sources for the synthesis of triacylglycerol destined for intracellular storage (By similarity). Utilizes a wide range of saturated fa…	75.99	683	sp|Q9ULC5|ACSL5_HUMAN	367	sp|Q9ULC5|ACSL5_HUMAN Long-chain-fatty-acid--CoA ligase 5 OS=Homo sapiens OX=9606 GN=ACSL5 PE=1 SV=1	sp|Q9ULC5|ACSL5_HUMAN	367	367	K	PRLLNRIYDKVQNEAKTPLKKFLLKLAVSSK	56.202	56.202	VQNEAK(0.999)TPLK(0.001)K(0.001)	VQNEAK(32)TPLK(-32)K(-32)	6	3	-0.30545	99599	Identified
Q9ULC5	Long-chain-fatty-acid--CoA ligase 5	ACSL5	FUNCTION: Catalyzes the conversion of long-chain fatty acids to their active form acyl-CoAs for both synthesis of cellular lipids, and degradation via beta-oxidation (PubMed:17681178, PubMed:24269233, PubMed:22633490). ACSL5 may activate fatty acids from exogenous sources for the synthesis of triacylglycerol destined for intracellular storage (By similarity). Utilizes a wide range of saturated fa…	75.99	683	sp|Q9ULC5|ACSL5_HUMAN	125	sp|Q9ULC5|ACSL5_HUMAN Long-chain-fatty-acid--CoA ligase 5 OS=Homo sapiens OX=9606 GN=ACSL5 PE=1 SV=1	sp|Q9ULC5|ACSL5_HUMAN	125	125	K	QVSDRAEYLGSCLLHKGYKSSPDQFVGIFAQ	48.701	48.701	AEYLGSCLLHK(0.577)GYK(0.423)	AEYLGSCLLHK(1.3)GYK(-1.3)	11	2	-0.020738	31969	Identified
Q9UKU0	Long-chain-fatty-acid--CoA ligase 6	ACSL6	FUNCTION: Catalyzes the conversion of long-chain fatty acids to their active form acyl-CoA for both synthesis of cellular lipids, and degradation via beta-oxidation (PubMed:22633490, PubMed:24269233). Plays an important role in fatty acid metabolism in brain and the acyl-CoAs produced may be utilized exclusively for the synthesis of the brain lipid. {ECO:0000269|PubMed:22633490, ECO:0000269|PubMe…	77.751	697	sp|Q9UKU0|ACSL6_HUMAN	306	sp|Q9UKU0|ACSL6_HUMAN Long-chain-fatty-acid--CoA ligase 6 OS=Homo sapiens OX=9606 GN=ACSL6 PE=1 SV=4	sp|Q9UKU0|ACSL6_HUMAN	306	306	K	GNVVADFSGFLKVTEKVIFPRQDDVLISFLP	43.272	43.272	VTEK(1)VIFPR	VTEK(43)VIFPR	4	2	-0.60763	60438	Identified
Q9UKU0	Long-chain-fatty-acid--CoA ligase 6	ACSL6	FUNCTION: Catalyzes the conversion of long-chain fatty acids to their active form acyl-CoA for both synthesis of cellular lipids, and degradation via beta-oxidation (PubMed:22633490, PubMed:24269233). Plays an important role in fatty acid metabolism in brain and the acyl-CoAs produced may be utilized exclusively for the synthesis of the brain lipid. {ECO:0000269|PubMed:22633490, ECO:0000269|PubMe…	77.751	697	sp|Q9UKU0|ACSL6_HUMAN	572	sp|Q9UKU0|ACSL6_HUMAN Long-chain-fatty-acid--CoA ligase 6 OS=Homo sapiens OX=9606 GN=ACSL6 PE=1 SV=4	sp|Q9UKU0|ACSL6_HUMAN	572	572	K	KHIFKLAQGEYVAPEKIENIYIRSQPVAQIY	45.17	45.17	LAQGEYVAPEK(1)IENIYIR	LAQGEYVAPEK(45)IENIYIR	11	3	-1.8473	197290	Identified
Q9UKU0	Long-chain-fatty-acid--CoA ligase 6	ACSL6	FUNCTION: Catalyzes the conversion of long-chain fatty acids to their active form acyl-CoA for both synthesis of cellular lipids, and degradation via beta-oxidation (PubMed:22633490, PubMed:24269233). Plays an important role in fatty acid metabolism in brain and the acyl-CoAs produced may be utilized exclusively for the synthesis of the brain lipid. {ECO:0000269|PubMed:22633490, ECO:0000269|PubMe…	77.751	697	sp|Q9UKU0|ACSL6_HUMAN	527	sp|Q9UKU0|ACSL6_HUMAN Long-chain-fatty-acid--CoA ligase 6 OS=Homo sapiens OX=9606 GN=ACSL6 PE=1 SV=4	sp|Q9UKU0|ACSL6_HUMAN	527	527	K	GPNVFKGYLKDPDRTKEALDSDGWLHTGDIG	151.55	151.55	TK(1)EALDSDGWLHTGDIGK	TK(150)EALDSDGWLHTGDIGK(-150)	2	3	0.084994	187010	Identified
P60709	Actin, cytoplasmic 1	ACTB	FUNCTION: Actin is a highly conserved protein that polymerizes to produce filaments that form cross-linked networks in the cytoplasm of cells (PubMed:29581253). Actin exists in both monomeric (G-actin) and polymeric (F-actin) forms, both forms playing key functions, such as cell motility and contraction (PubMed:29581253). In addition to their role in the cytoplasmic cytoskeleton, G- and F-actin a…	41.736	375	sp|P60709|ACTB_HUMAN;sp|Q562R1|ACTBL_HUMAN;sp|P63261|ACTG_HUMAN;sp|P68032|ACTC_HUMAN;sp|P63267|ACTH_HUMAN;sp|P62736|ACTA_HUMAN;sp|P68133|ACTS_HUMAN	328;329;328;330;329;330;330	sp|P60709|ACTB_HUMAN Actin, cytoplasmic 1 OS=Homo sapiens OX=9606 GN=ACTB PE=1 SV=1;sp|Q562R1|ACTBL_HUMAN Beta-actin-like protein 2 OS=Homo sapiens OX=9606 GN=ACTBL2 PE=1 SV=2;sp|P63261|ACTG_HUMAN Actin, cytoplasmic 2 OS=Homo sapiens OX=9606 GN=ACTG1 PE=1	sp|P60709|ACTB_HUMAN;sp|P63261|ACTG_HUMAN;sp|P68032|ACTC_HUMAN	328;328;330	328	K	MQKEITALAPSTMKIKIIAPPERKYSVWIGG	138.23	79.059	IK(1)IIAPPER	IK(79)IIAPPER	2	2	-0.099672	7724500	Identified
P60709	Actin, cytoplasmic 1	ACTB	FUNCTION: Actin is a highly conserved protein that polymerizes to produce filaments that form cross-linked networks in the cytoplasm of cells (PubMed:29581253). Actin exists in both monomeric (G-actin) and polymeric (F-actin) forms, both forms playing key functions, such as cell motility and contraction (PubMed:29581253). In addition to their role in the cytoplasmic cytoskeleton, G- and F-actin a…	41.736	375	sp|P60709|ACTB_HUMAN	18	sp|P60709|ACTB_HUMAN Actin, cytoplasmic 1 OS=Homo sapiens OX=9606 GN=ACTB PE=1 SV=1	sp|P60709|ACTB_HUMAN	18	18	K	DDIAALVVDNGSGMCKAGFAGDDAPRAVFPS	45.422	45.422	MDDDIAALVVDNGSGMCK(1)AGFAGDDAPR	MDDDIAALVVDNGSGMCK(45)AGFAGDDAPR	18	3	2.9478	9578	Identified
P60709	Actin, cytoplasmic 1	ACTB	FUNCTION: Actin is a highly conserved protein that polymerizes to produce filaments that form cross-linked networks in the cytoplasm of cells (PubMed:29581253). Actin exists in both monomeric (G-actin) and polymeric (F-actin) forms, both forms playing key functions, such as cell motility and contraction (PubMed:29581253). In addition to their role in the cytoplasmic cytoskeleton, G- and F-actin a…	41.736	375	sp|P60709|ACTB_HUMAN;sp|P63261|ACTG_HUMAN	113;113	sp|P60709|ACTB_HUMAN Actin, cytoplasmic 1 OS=Homo sapiens OX=9606 GN=ACTB PE=1 SV=1;sp|P63261|ACTG_HUMAN Actin, cytoplasmic 2 OS=Homo sapiens OX=9606 GN=ACTG1 PE=1 SV=1	sp|P60709|ACTB_HUMAN;sp|P63261|ACTG_HUMAN	113;113	113	K	PEEHPVLLTEAPLNPKANREKMTQIMFETFN	283.03	283.03	VAPEEHPVLLTEAPLNPK(1)ANR	VAPEEHPVLLTEAPLNPK(280)ANR	18	3	0.83686	779430	Identified
P60709	Actin, cytoplasmic 1	ACTB	FUNCTION: Actin is a highly conserved protein that polymerizes to produce filaments that form cross-linked networks in the cytoplasm of cells (PubMed:29581253). Actin exists in both monomeric (G-actin) and polymeric (F-actin) forms, both forms playing key functions, such as cell motility and contraction (PubMed:29581253). In addition to their role in the cytoplasmic cytoskeleton, G- and F-actin a…	41.736	375	sp|P60709|ACTB_HUMAN;sp|P63261|ACTG_HUMAN;sp|P68032|ACTC_HUMAN;sp|P63267|ACTH_HUMAN;sp|P62736|ACTA_HUMAN;sp|P68133|ACTS_HUMAN	61;61;63;62;63;63	sp|P60709|ACTB_HUMAN Actin, cytoplasmic 1 OS=Homo sapiens OX=9606 GN=ACTB PE=1 SV=1;sp|P63261|ACTG_HUMAN Actin, cytoplasmic 2 OS=Homo sapiens OX=9606 GN=ACTG1 PE=1 SV=1;sp|P68032|ACTC_HUMAN Actin, alpha cardiac muscle 1 OS=Homo sapiens OX=9606 GN=ACTC1 PE=	sp|P60709|ACTB_HUMAN;sp|P63261|ACTG_HUMAN;sp|P68032|ACTC_HUMAN	61;61;63	61	K	GMGQKDSYVGDEAQSKRGILTLKYPIEHGII;GMGQKDSYVGDEAQSKRGILTLKYPIEHGIV	236.95	170.92	HQGVMVGMGQK(1)DSYVGDEAQSK(1)R	HQGVMVGMGQK(170)DSYVGDEAQSK(170)R	22	4	0.08099	10359000	Identified
P60709	Actin, cytoplasmic 1	ACTB	FUNCTION: Actin is a highly conserved protein that polymerizes to produce filaments that form cross-linked networks in the cytoplasm of cells (PubMed:29581253). Actin exists in both monomeric (G-actin) and polymeric (F-actin) forms, both forms playing key functions, such as cell motility and contraction (PubMed:29581253). In addition to their role in the cytoplasmic cytoskeleton, G- and F-actin a…	41.736	375	sp|P60709|ACTB_HUMAN;sp|P63261|ACTG_HUMAN;sp|P68032|ACTC_HUMAN;sp|P63267|ACTH_HUMAN;sp|P62736|ACTA_HUMAN;sp|P68133|ACTS_HUMAN	50;50;52;51;52;52	sp|P60709|ACTB_HUMAN Actin, cytoplasmic 1 OS=Homo sapiens OX=9606 GN=ACTB PE=1 SV=1;sp|P63261|ACTG_HUMAN Actin, cytoplasmic 2 OS=Homo sapiens OX=9606 GN=ACTG1 PE=1 SV=1;sp|P68032|ACTC_HUMAN Actin, alpha cardiac muscle 1 OS=Homo sapiens OX=9606 GN=ACTC1 PE=	sp|P60709|ACTB_HUMAN;sp|P63261|ACTG_HUMAN;sp|P68032|ACTC_HUMAN	50;50;52	50	K	VGRPRHQGVMVGMGQKDSYVGDEAQSKRGIL	170.92	170.92	HQGVMVGMGQK(1)DSYVGDEAQSK(1)R	HQGVMVGMGQK(170)DSYVGDEAQSK(170)R	11	4	0.08099	1070500	Identified
P60709	Actin, cytoplasmic 1	ACTB	FUNCTION: Actin is a highly conserved protein that polymerizes to produce filaments that form cross-linked networks in the cytoplasm of cells (PubMed:29581253). Actin exists in both monomeric (G-actin) and polymeric (F-actin) forms, both forms playing key functions, such as cell motility and contraction (PubMed:29581253). In addition to their role in the cytoplasmic cytoskeleton, G- and F-actin a…	41.736	375	sp|P60709|ACTB_HUMAN;sp|Q562R1|ACTBL_HUMAN;sp|P63261|ACTG_HUMAN;sp|P68032|ACTC_HUMAN;sp|P63267|ACTH_HUMAN;sp|P62736|ACTA_HUMAN;sp|P68133|ACTS_HUMAN	191;192;191;193;192;193;193	sp|P60709|ACTB_HUMAN Actin, cytoplasmic 1 OS=Homo sapiens OX=9606 GN=ACTB PE=1 SV=1;sp|Q562R1|ACTBL_HUMAN Beta-actin-like protein 2 OS=Homo sapiens OX=9606 GN=ACTBL2 PE=1 SV=2;sp|P63261|ACTG_HUMAN Actin, cytoplasmic 2 OS=Homo sapiens OX=9606 GN=ACTG1 PE=1	sp|P60709|ACTB_HUMAN;sp|P63261|ACTG_HUMAN;sp|P68032|ACTC_HUMAN	191;191;193	191	K	LRLDLAGRDLTDYLMKILTERGYSFTTTAER;MRLDLAGRDLTDYLMKILTERGYSFVTTAER	115.05	58.476	DLTDYLMK(1)ILTER	DLTDYLMK(58)ILTER	8	3	0.99019	23857	Identified
P60709	Actin, cytoplasmic 1	ACTB	FUNCTION: Actin is a highly conserved protein that polymerizes to produce filaments that form cross-linked networks in the cytoplasm of cells (PubMed:29581253). Actin exists in both monomeric (G-actin) and polymeric (F-actin) forms, both forms playing key functions, such as cell motility and contraction (PubMed:29581253). In addition to their role in the cytoplasmic cytoskeleton, G- and F-actin a…	41.736	375	sp|P60709|ACTB_HUMAN;sp|P63261|ACTG_HUMAN	291;291	sp|P60709|ACTB_HUMAN Actin, cytoplasmic 1 OS=Homo sapiens OX=9606 GN=ACTB PE=1 SV=1;sp|P63261|ACTG_HUMAN Actin, cytoplasmic 2 OS=Homo sapiens OX=9606 GN=ACTG1 PE=1 SV=1	sp|P60709|ACTB_HUMAN;sp|P63261|ACTG_HUMAN	291;291	291	K	ETTFNSIMKCDVDIRKDLYANTVLSGGTTMY	222.86	173.63	K(1)DLYANTVLSGGTTMYPGIADR	K(170)DLYANTVLSGGTTMYPGIADR	1	3	0.58255	1980800	Identified
P60709	Actin, cytoplasmic 1	ACTB	FUNCTION: Actin is a highly conserved protein that polymerizes to produce filaments that form cross-linked networks in the cytoplasm of cells (PubMed:29581253). Actin exists in both monomeric (G-actin) and polymeric (F-actin) forms, both forms playing key functions, such as cell motility and contraction (PubMed:29581253). In addition to their role in the cytoplasmic cytoskeleton, G- and F-actin a…	41.736	375	sp|P60709|ACTB_HUMAN;sp|P63261|ACTG_HUMAN;sp|P68032|ACTC_HUMAN;sp|P63267|ACTH_HUMAN;sp|P62736|ACTA_HUMAN;sp|P68133|ACTS_HUMAN	326;326;328;327;328;328	sp|P60709|ACTB_HUMAN Actin, cytoplasmic 1 OS=Homo sapiens OX=9606 GN=ACTB PE=1 SV=1;sp|P63261|ACTG_HUMAN Actin, cytoplasmic 2 OS=Homo sapiens OX=9606 GN=ACTG1 PE=1 SV=1;sp|P68032|ACTC_HUMAN Actin, alpha cardiac muscle 1 OS=Homo sapiens OX=9606 GN=ACTC1 PE=	sp|P60709|ACTB_HUMAN;sp|P63261|ACTG_HUMAN;sp|P68032|ACTC_HUMAN	326;326;328	326	K	DRMQKEITALAPSTMKIKIIAPPERKYSVWI	107.6	107.6	MQK(1)EITALAPSTMK(0.806)IK(0.194)	MQK(88)EITALAPSTMK(6.2)IK(-6.2)	14	2	-0.50499	7907500	Identified
P60709	Actin, cytoplasmic 1	ACTB	FUNCTION: Actin is a highly conserved protein that polymerizes to produce filaments that form cross-linked networks in the cytoplasm of cells (PubMed:29581253). Actin exists in both monomeric (G-actin) and polymeric (F-actin) forms, both forms playing key functions, such as cell motility and contraction (PubMed:29581253). In addition to their role in the cytoplasmic cytoskeleton, G- and F-actin a…	41.736	375	sp|P60709|ACTB_HUMAN;sp|P63261|ACTG_HUMAN;sp|P68032|ACTC_HUMAN;sp|P63267|ACTH_HUMAN;sp|P62736|ACTA_HUMAN;sp|P68133|ACTS_HUMAN	315;315;317;316;317;317	sp|P60709|ACTB_HUMAN Actin, cytoplasmic 1 OS=Homo sapiens OX=9606 GN=ACTB PE=1 SV=1;sp|P63261|ACTG_HUMAN Actin, cytoplasmic 2 OS=Homo sapiens OX=9606 GN=ACTG1 PE=1 SV=1;sp|P68032|ACTC_HUMAN Actin, alpha cardiac muscle 1 OS=Homo sapiens OX=9606 GN=ACTC1 PE=	sp|P60709|ACTB_HUMAN;sp|P63261|ACTG_HUMAN;sp|P68032|ACTC_HUMAN	315;315;317	315	K	SGGTTMYPGIADRMQKEITALAPSTMKIKII	203.93	203.93	MQK(1)EITALAPSTMK	MQK(190)EITALAPSTMK(-190)	3	2	0.055025	732450	Identified
O96019	Actin-like protein 6A	ACTL6A	FUNCTION: Involved in transcriptional activation and repression of select genes by chromatin remodeling (alteration of DNA-nucleosome topology). Component of SWI/SNF chromatin remodeling complexes that carry out key enzymatic activities, changing chromatin structure by altering DNA-histone contacts within a nucleosome in an ATP-dependent manner. Required for maximal ATPase activity of SMARCA4/BRG…	47.46	429	sp|O96019|ACL6A_HUMAN;sp|O94805|ACL6B_HUMAN	371;368	sp|O96019|ACL6A_HUMAN Actin-like protein 6A OS=Homo sapiens OX=9606 GN=ACTL6A PE=1 SV=1;sp|O94805|ACL6B_HUMAN Actin-like protein 6B OS=Homo sapiens OX=9606 GN=ACTL6B PE=1 SV=1	sp|O96019|ACL6A_HUMAN	371	371	K	LIQSFTDRLNRELSQKTPPSMRLKLIANNTT	144.47	144.47	ELSQK(1)TPPSMR	ELSQK(140)TPPSMR	5	2	-0.65768	313170	Identified
O96019	Actin-like protein 6A	ACTL6A	FUNCTION: Involved in transcriptional activation and repression of select genes by chromatin remodeling (alteration of DNA-nucleosome topology). Component of SWI/SNF chromatin remodeling complexes that carry out key enzymatic activities, changing chromatin structure by altering DNA-histone contacts within a nucleosome in an ATP-dependent manner. Required for maximal ATPase activity of SMARCA4/BRG…	47.46	429	sp|O96019|ACL6A_HUMAN	379	sp|O96019|ACL6A_HUMAN Actin-like protein 6A OS=Homo sapiens OX=9606 GN=ACTL6A PE=1 SV=1	sp|O96019|ACL6A_HUMAN	379	379	K	LNRELSQKTPPSMRLKLIANNTTVERRFSSW	117.21	117.21	LK(1)LIANNTTVER	LK(120)LIANNTTVER	2	2	-1.6644	254790	Identified
O96019	Actin-like protein 6A	ACTL6A	FUNCTION: Involved in transcriptional activation and repression of select genes by chromatin remodeling (alteration of DNA-nucleosome topology). Component of SWI/SNF chromatin remodeling complexes that carry out key enzymatic activities, changing chromatin structure by altering DNA-histone contacts within a nucleosome in an ATP-dependent manner. Required for maximal ATPase activity of SMARCA4/BRG…	47.46	429	sp|O96019|ACL6A_HUMAN;sp|O94805|ACL6B_HUMAN	421;418	sp|O96019|ACL6A_HUMAN Actin-like protein 6A OS=Homo sapiens OX=9606 GN=ACTL6A PE=1 SV=1;sp|O94805|ACL6B_HUMAN Actin-like protein 6B OS=Homo sapiens OX=9606 GN=ACTL6B PE=1 SV=1	sp|O96019|ACL6A_HUMAN	421	421	K	FQQMWISKQEYEEGGKQCVERKCP_______	176.97	176.97	QEYEEGGK(1)QCVER	QEYEEGGK(180)QCVER	8	2	-0.30152	112860	Identified
O96019	Actin-like protein 6A	ACTL6A	FUNCTION: Involved in transcriptional activation and repression of select genes by chromatin remodeling (alteration of DNA-nucleosome topology). Component of SWI/SNF chromatin remodeling complexes that carry out key enzymatic activities, changing chromatin structure by altering DNA-histone contacts within a nucleosome in an ATP-dependent manner. Required for maximal ATPase activity of SMARCA4/BRG…	47.46	429	sp|O96019|ACL6A_HUMAN	303	sp|O96019|ACL6A_HUMAN Actin-like protein 6A OS=Homo sapiens OX=9606 GN=ACTL6A PE=1 SV=1	sp|O96019|ACL6A_HUMAN	303	303	K	EFPNGYNCDFGAERLKIPEGLFDPSNVKGLS	68.548	68.548	LK(1)IPEGLFDPSNVK	LK(66)IPEGLFDPSNVK(-66)	2	3	-0.64377	344330	Identified
O96019	Actin-like protein 6A	ACTL6A	FUNCTION: Involved in transcriptional activation and repression of select genes by chromatin remodeling (alteration of DNA-nucleosome topology). Component of SWI/SNF chromatin remodeling complexes that carry out key enzymatic activities, changing chromatin structure by altering DNA-histone contacts within a nucleosome in an ATP-dependent manner. Required for maximal ATPase activity of SMARCA4/BRG…	47.46	429	sp|O96019|ACL6A_HUMAN	62	sp|O96019|ACL6A_HUMAN Actin-like protein 6A OS=Homo sapiens OX=9606 GN=ACTL6A PE=1 SV=1	sp|O96019|ACL6A_HUMAN	62	62	K	RDDGSTLMEIDGDKGKQGGPTYYIDTNALRV	104.04	80.379	GK(1)QGGPTYYIDTNALR	GK(80)QGGPTYYIDTNALR	2	2	0.15549	345850	Identified
P12814	Alpha-actinin-1	ACTN1	FUNCTION: F-actin cross-linking protein which is thought to anchor actin to a variety of intracellular structures. This is a bundling protein.	103.06	892	sp|P12814|ACTN1_HUMAN	89	sp|P12814|ACTN1_HUMAN Alpha-actinin-1 OS=Homo sapiens OX=9606 GN=ACTN1 PE=1 SV=2	sp|P12814|ACTN1_HUMAN	89	89	K	GERLAKPERGKMRVHKISNVNKALDFIASKG	86.205	86.205	VHK(1)ISNVNK	VHK(43)ISNVNK(-43)	3	2	0.26117	66199	Identified
O43707	Alpha-actinin-4	ACTN4	FUNCTION: F-actin cross-linking protein which is thought to anchor actin to a variety of intracellular structures. This is a bundling protein (Probable). Probably involved in vesicular trafficking via its association with the CART complex. The CART complex is necessary for efficient transferrin receptor recycling but not for EGFR degradation (PubMed:15772161). Involved in tight junction assembly …	104.85	911	sp|O43707|ACTN4_HUMAN;sp|P12814|ACTN1_HUMAN	421;402	sp|O43707|ACTN4_HUMAN Alpha-actinin-4 OS=Homo sapiens OX=9606 GN=ACTN4 PE=1 SV=2;sp|P12814|ACTN1_HUMAN Alpha-actinin-1 OS=Homo sapiens OX=9606 GN=ACTN1 PE=1 SV=2	sp|O43707|ACTN4_HUMAN;sp|P12814|ACTN1_HUMAN	421;402	402	K	RRLERLDHLAEKFRQKASIHEAWTDGKEAML	81.48	81.48	QK(1)ASIHEAWTDGK	QK(79)ASIHEAWTDGK(-79)	2	2	1.4798	140080	Identified
O43707	Alpha-actinin-4	ACTN4	FUNCTION: F-actin cross-linking protein which is thought to anchor actin to a variety of intracellular structures. This is a bundling protein (Probable). Probably involved in vesicular trafficking via its association with the CART complex. The CART complex is necessary for efficient transferrin receptor recycling but not for EGFR degradation (PubMed:15772161). Involved in tight junction assembly …	104.85	911	sp|O43707|ACTN4_HUMAN;sp|P12814|ACTN1_HUMAN;sp|P35609|ACTN2_HUMAN	350;331;338	sp|O43707|ACTN4_HUMAN Alpha-actinin-4 OS=Homo sapiens OX=9606 GN=ACTN4 PE=1 SV=2;sp|P12814|ACTN1_HUMAN Alpha-actinin-1 OS=Homo sapiens OX=9606 GN=ACTN1 PE=1 SV=2;sp|P35609|ACTN2_HUMAN Alpha-actinin-2 OS=Homo sapiens OX=9606 GN=ACTN2 PE=1 SV=1	sp|O43707|ACTN4_HUMAN;sp|P12814|ACTN1_HUMAN	350;331	331	K	FRDYRRLHKPPKVQEKCQLEINFNTLQTKLR;FRDYRRVHKPPKVQEKCQLEINFNTLQTKLR	115.24	115.24	VQEK(1)CQLEINFNTLQTK	VQEK(75)CQLEINFNTLQTK(-75)	4	3	-0.18799	250390	Identified
P42025	Beta-centractin	ACTR1B	FUNCTION: Component of a multi-subunit complex involved in microtubule based vesicle motility. It is associated with the centrosome.	42.293	376	sp|P42025|ACTY_HUMAN	230	sp|P42025|ACTY_HUMAN Beta-centractin OS=Homo sapiens OX=9606 GN=ACTR1B PE=1 SV=1	sp|P42025|ACTY_HUMAN	230	230	K	RTIKERACYLSINPQKDEALETEKVQYTLPD	42.941	42.941	ACYLSINPQK(0.993)DEALETEK(0.007)	ACYLSINPQK(22)DEALETEK(-22)	10	2	-0.01821	15131	Identified
P61160	Actin-related protein 2	ACTR2	FUNCTION: ATP-binding component of the Arp2/3 complex, a multiprotein complex that mediates actin polymerization upon stimulation by nucleation-promoting factor (NPF) (PubMed:9000076). The Arp2/3 complex mediates the formation of branched actin networks in the cytoplasm, providing the force for cell motility (PubMed:9000076). Seems to contact the pointed end of the daughter actin filament (PubMed…	44.76	394	sp|P61160|ARP2_HUMAN	118	sp|P61160|ARP2_HUMAN Actin-related protein 2 OS=Homo sapiens OX=9606 GN=ACTR2 PE=1 SV=1	sp|P61160|ARP2_HUMAN	118	118	K	RNCKILLTEPPMNPTKNREKIVEVMFETYQF	223.96	148.57	NCK(1)ILLTEPPMNPTK(1)NR	NCK(150)ILLTEPPMNPTK(150)NR	15	3	0.90013	1984100	Identified
P61160	Actin-related protein 2	ACTR2	FUNCTION: ATP-binding component of the Arp2/3 complex, a multiprotein complex that mediates actin polymerization upon stimulation by nucleation-promoting factor (NPF) (PubMed:9000076). The Arp2/3 complex mediates the formation of branched actin networks in the cytoplasm, providing the force for cell motility (PubMed:9000076). Seems to contact the pointed end of the daughter actin filament (PubMed…	44.76	394	sp|P61160|ARP2_HUMAN	322	sp|P61160|ARP2_HUMAN Actin-related protein 2 OS=Homo sapiens OX=9606 GN=ACTR2 PE=1 SV=1	sp|P61160|ARP2_HUMAN	322	322	K	STMYPGLPSRLERELKQLYLERVLKGDVEKL	55.235	55.235	ELK(1)QLYLER	ELK(55)QLYLER	3	2	-1.4842	85928	Identified
P61160	Actin-related protein 2	ACTR2	FUNCTION: ATP-binding component of the Arp2/3 complex, a multiprotein complex that mediates actin polymerization upon stimulation by nucleation-promoting factor (NPF) (PubMed:9000076). The Arp2/3 complex mediates the formation of branched actin networks in the cytoplasm, providing the force for cell motility (PubMed:9000076). Seems to contact the pointed end of the daughter actin filament (PubMed…	44.76	394	sp|P61160|ARP2_HUMAN	86	sp|P61160|ARP2_HUMAN Actin-related protein 2 OS=Homo sapiens OX=9606 GN=ACTR2 PE=1 SV=1	sp|P61160|ARP2_HUMAN	86	86	K	NYPMENGIVRNWDDMKHLWDYTFGPEKLNID	66.485	66.485	NWDDMK(1)HLWDYTFGPEK	NWDDMK(43)HLWDYTFGPEK(-43)	6	3	1.848	78399	Identified
P61160	Actin-related protein 2	ACTR2	FUNCTION: ATP-binding component of the Arp2/3 complex, a multiprotein complex that mediates actin polymerization upon stimulation by nucleation-promoting factor (NPF) (PubMed:9000076). The Arp2/3 complex mediates the formation of branched actin networks in the cytoplasm, providing the force for cell motility (PubMed:9000076). Seems to contact the pointed end of the daughter actin filament (PubMed…	44.76	394	sp|P61160|ARP2_HUMAN	53	sp|P61160|ARP2_HUMAN Actin-related protein 2 OS=Homo sapiens OX=9606 GN=ACTR2 PE=1 SV=1	sp|P61160|ARP2_HUMAN	53	53	K	RPIIRSTTKVGNIEIKDLMVGDEASELRSML	91.457	91.457	VGNIEIK(1)DLMVGDEASELR	VGNIEIK(91)DLMVGDEASELR	7	3	1.5106	70729	Identified
P61160	Actin-related protein 2	ACTR2	FUNCTION: ATP-binding component of the Arp2/3 complex, a multiprotein complex that mediates actin polymerization upon stimulation by nucleation-promoting factor (NPF) (PubMed:9000076). The Arp2/3 complex mediates the formation of branched actin networks in the cytoplasm, providing the force for cell motility (PubMed:9000076). Seems to contact the pointed end of the daughter actin filament (PubMed…	44.76	394	sp|P61160|ARP2_HUMAN	106	sp|P61160|ARP2_HUMAN Actin-related protein 2 OS=Homo sapiens OX=9606 GN=ACTR2 PE=1 SV=1	sp|P61160|ARP2_HUMAN	106	106	K	YTFGPEKLNIDTRNCKILLTEPPMNPTKNRE	148.57	148.57	NCK(1)ILLTEPPMNPTK(1)NR	NCK(150)ILLTEPPMNPTK(150)NR	3	3	0.90013	1980700	Identified
P61160	Actin-related protein 2	ACTR2	FUNCTION: ATP-binding component of the Arp2/3 complex, a multiprotein complex that mediates actin polymerization upon stimulation by nucleation-promoting factor (NPF) (PubMed:9000076). The Arp2/3 complex mediates the formation of branched actin networks in the cytoplasm, providing the force for cell motility (PubMed:9000076). Seems to contact the pointed end of the daughter actin filament (PubMed…	44.76	394	sp|P61160|ARP2_HUMAN	336	sp|P61160|ARP2_HUMAN Actin-related protein 2 OS=Homo sapiens OX=9606 GN=ACTR2 PE=1 SV=1	sp|P61160|ARP2_HUMAN	336	336	K	LKQLYLERVLKGDVEKLSKFKIRIEDPPRRK	65.404	65.404	GDVEK(0.993)LSK(0.007)	GDVEK(22)LSK(-22)	5	2	1.6211	1112200	Identified
P61160	Actin-related protein 2	ACTR2	FUNCTION: ATP-binding component of the Arp2/3 complex, a multiprotein complex that mediates actin polymerization upon stimulation by nucleation-promoting factor (NPF) (PubMed:9000076). The Arp2/3 complex mediates the formation of branched actin networks in the cytoplasm, providing the force for cell motility (PubMed:9000076). Seems to contact the pointed end of the daughter actin filament (PubMed…	44.76	394	sp|P61160|ARP2_HUMAN	381	sp|P61160|ARP2_HUMAN Actin-related protein 2 OS=Homo sapiens OX=9606 GN=ACTR2 PE=1 SV=1	sp|P61160|ARP2_HUMAN	381	381	K	KDKDNFWMTRQEYQEKGVRVLEKLGVTVR__	146.03	146.03	QEYQEK(1)GVR	QEYQEK(150)GVR	6	2	0.30657	817290	Identified
P61160	Actin-related protein 2	ACTR2	FUNCTION: ATP-binding component of the Arp2/3 complex, a multiprotein complex that mediates actin polymerization upon stimulation by nucleation-promoting factor (NPF) (PubMed:9000076). The Arp2/3 complex mediates the formation of branched actin networks in the cytoplasm, providing the force for cell motility (PubMed:9000076). Seems to contact the pointed end of the daughter actin filament (PubMed…	44.76	394	sp|P61160|ARP2_HUMAN	219	sp|P61160|ARP2_HUMAN Actin-related protein 2 OS=Homo sapiens OX=9606 GN=ACTR2 PE=1 SV=1	sp|P61160|ARP2_HUMAN	219	219	K	FNHSADFETVRMIKEKLCYVGYNIEQEQKLA	160.07	160.07	EK(1)LCYVGYNIEQEQK	EK(150)LCYVGYNIEQEQK(-150)	2	2	1.0553	116250	Identified
P61158	Actin-related protein 3	ACTR3	FUNCTION: ATP-binding component of the Arp2/3 complex, a multiprotein complex that mediates actin polymerization upon stimulation by nucleation-promoting factor (NPF) (PubMed:9000076). The Arp2/3 complex mediates the formation of branched actin networks in the cytoplasm, providing the force for cell motility (PubMed:9000076). Seems to contact the pointed end of the daughter actin filament (PubMed…	47.371	418	sp|P61158|ARP3_HUMAN	240	sp|P61158|ARP3_HUMAN Actin-related protein 3 OS=Homo sapiens OX=9606 GN=ACTR3 PE=1 SV=3	sp|P61158|ARP3_HUMAN	240	240	K	KAVKERYSYVCPDLVKEFNKYDTDGSKWIKQ	119.43	119.43	YSYVCPDLVK(0.974)EFNK(0.026)	YSYVCPDLVK(16)EFNK(-16)	10	2	-0.15736	870960	Identified
P61158	Actin-related protein 3	ACTR3	FUNCTION: ATP-binding component of the Arp2/3 complex, a multiprotein complex that mediates actin polymerization upon stimulation by nucleation-promoting factor (NPF) (PubMed:9000076). The Arp2/3 complex mediates the formation of branched actin networks in the cytoplasm, providing the force for cell motility (PubMed:9000076). Seems to contact the pointed end of the daughter actin filament (PubMed…	47.371	418	sp|P61158|ARP3_HUMAN	69	sp|P61158|ARP3_HUMAN Actin-related protein 3 OS=Homo sapiens OX=9606 GN=ACTR3 PE=1 SV=3	sp|P61158|ARP3_HUMAN	69	69	K	GVDDLDFFIGDEAIEKPTYATKWPIRHGIVE	42.072	42.072	GVDDLDFFIGDEAIEK(0.689)PTYATK(0.311)	GVDDLDFFIGDEAIEK(3.5)PTYATK(-3.5)	16	3	-1.9477	39943	Identified
P61158	Actin-related protein 3	ACTR3	FUNCTION: ATP-binding component of the Arp2/3 complex, a multiprotein complex that mediates actin polymerization upon stimulation by nucleation-promoting factor (NPF) (PubMed:9000076). The Arp2/3 complex mediates the formation of branched actin networks in the cytoplasm, providing the force for cell motility (PubMed:9000076). Seems to contact the pointed end of the daughter actin filament (PubMed…	47.371	418	sp|P61158|ARP3_HUMAN	348	sp|P61158|ARP3_HUMAN Actin-related protein 3 OS=Homo sapiens OX=9606 GN=ACTR3 PE=1 SV=3	sp|P61158|ARP3_HUMAN	348	348	K	RRLQRDLKRTVDARLKLSEELSGGRLKPKPI	67.548	67.548	LK(1)LSEELSGGR	LK(68)LSEELSGGR	2	2	-2.1278	270080	Identified
P61158	Actin-related protein 3	ACTR3	FUNCTION: ATP-binding component of the Arp2/3 complex, a multiprotein complex that mediates actin polymerization upon stimulation by nucleation-promoting factor (NPF) (PubMed:9000076). The Arp2/3 complex mediates the formation of branched actin networks in the cytoplasm, providing the force for cell motility (PubMed:9000076). Seems to contact the pointed end of the daughter actin filament (PubMed…	47.371	418	sp|P61158|ARP3_HUMAN	244	sp|P61158|ARP3_HUMAN Actin-related protein 3 OS=Homo sapiens OX=9606 GN=ACTR3 PE=1 SV=3	sp|P61158|ARP3_HUMAN	244	244	K	ERYSYVCPDLVKEFNKYDTDGSKWIKQYTGI	127.03	127.03	EFNK(1)YDTDGSK	EFNK(84)YDTDGSK(-84)	4	2	2.1405	314060	Identified
P61158	Actin-related protein 3	ACTR3	FUNCTION: ATP-binding component of the Arp2/3 complex, a multiprotein complex that mediates actin polymerization upon stimulation by nucleation-promoting factor (NPF) (PubMed:9000076). The Arp2/3 complex mediates the formation of branched actin networks in the cytoplasm, providing the force for cell motility (PubMed:9000076). Seems to contact the pointed end of the daughter actin filament (PubMed…	47.371	418	sp|P61158|ARP3_HUMAN	225	sp|P61158|ARP3_HUMAN Actin-related protein 3 OS=Homo sapiens OX=9606 GN=ACTR3 PE=1 SV=3	sp|P61158|ARP3_HUMAN	225	225	K	DREVGIPPEQSLETAKAVKERYSYVCPDLVK	76.009	76.009	DREVGIPPEQSLETAK(0.778)AVK(0.222)	DREVGIPPEQSLETAK(5.5)AVK(-5.5)	16	3	-2.1991	100780	Identified
P61158	Actin-related protein 3	ACTR3	FUNCTION: ATP-binding component of the Arp2/3 complex, a multiprotein complex that mediates actin polymerization upon stimulation by nucleation-promoting factor (NPF) (PubMed:9000076). The Arp2/3 complex mediates the formation of branched actin networks in the cytoplasm, providing the force for cell motility (PubMed:9000076). Seems to contact the pointed end of the daughter actin filament (PubMed…	47.371	418	sp|P61158|ARP3_HUMAN	42	sp|P61158|ARP3_HUMAN Actin-related protein 3 OS=Homo sapiens OX=9606 GN=ACTR3 PE=1 SV=3	sp|P61158|ARP3_HUMAN	42	42	K	PQFIIPSCIAIKESAKVGDQAQRRVMKGVDD	172.1	172.1	ESAK(1)VGDQAQR	ESAK(170)VGDQAQR	4	2	0.36803	337020	Identified
P61158	Actin-related protein 3	ACTR3	FUNCTION: ATP-binding component of the Arp2/3 complex, a multiprotein complex that mediates actin polymerization upon stimulation by nucleation-promoting factor (NPF) (PubMed:9000076). The Arp2/3 complex mediates the formation of branched actin networks in the cytoplasm, providing the force for cell motility (PubMed:9000076). Seems to contact the pointed end of the daughter actin filament (PubMed…	47.371	418	sp|P61158|ARP3_HUMAN	251	sp|P61158|ARP3_HUMAN Actin-related protein 3 OS=Homo sapiens OX=9606 GN=ACTR3 PE=1 SV=3	sp|P61158|ARP3_HUMAN	251	251	K	PDLVKEFNKYDTDGSKWIKQYTGINAISKKE	78.932	78.932	YDTDGSK(0.998)WIK(0.002)	YDTDGSK(26)WIK(-26)	7	2	1.6351	172090	Identified
Q9H981	Actin-related protein 8	ACTR8	FUNCTION: Plays an important role in the functional organization of mitotic chromosomes. Exhibits low basal ATPase activity, and unable to polymerize.; FUNCTION: Proposed core component of the chromatin remodeling INO80 complex which is involved in transcriptional regulation, DNA replication and probably DNA repair. Required for the recruitment of INO80 (and probably the INO80 complex) to sites o…	70.483	624	sp|Q9H981|ARP8_HUMAN	120	sp|Q9H981|ARP8_HUMAN Actin-related protein 8 OS=Homo sapiens OX=9606 GN=ACTR8 PE=1 SV=2	sp|Q9H981|ARP8_HUMAN	120	120	K	QRQNGLKMVDQAIWSKKMSNGTRRIPVSPEQ	83.358	83.358	MVDQAIWSK(0.5)K(0.5)	MVDQAIWSK(0)K(0)	9	2	3.6822	41227	Identified
Q9H981	Actin-related protein 8	ACTR8	FUNCTION: Plays an important role in the functional organization of mitotic chromosomes. Exhibits low basal ATPase activity, and unable to polymerize.; FUNCTION: Proposed core component of the chromatin remodeling INO80 complex which is involved in transcriptional regulation, DNA replication and probably DNA repair. Required for the recruitment of INO80 (and probably the INO80 complex) to sites o…	70.483	624	sp|Q9H981|ARP8_HUMAN	121	sp|Q9H981|ARP8_HUMAN Actin-related protein 8 OS=Homo sapiens OX=9606 GN=ACTR8 PE=1 SV=2	sp|Q9H981|ARP8_HUMAN	121	121	K	RQNGLKMVDQAIWSKKMSNGTRRIPVSPEQA	83.358	83.358	MVDQAIWSK(0.5)K(0.5)	MVDQAIWSK(0)K(0)	10	2	3.6822	41227	Identified
Q9H981	Actin-related protein 8	ACTR8	FUNCTION: Plays an important role in the functional organization of mitotic chromosomes. Exhibits low basal ATPase activity, and unable to polymerize.; FUNCTION: Proposed core component of the chromatin remodeling INO80 complex which is involved in transcriptional regulation, DNA replication and probably DNA repair. Required for the recruitment of INO80 (and probably the INO80 complex) to sites o…	70.483	624	sp|Q9H981|ARP8_HUMAN	507	sp|Q9H981|ARP8_HUMAN Actin-related protein 8 OS=Homo sapiens OX=9606 GN=ACTR8 PE=1 SV=2	sp|Q9H981|ARP8_HUMAN	507	507	K	TALMSRKTAISLFEGKALGLDKAILHSIDCC	66.485	66.485	TAISLFEGK(0.999)ALGLDK(0.001)	TAISLFEGK(33)ALGLDK(-33)	9	2	-2.6136	59895	Identified
Q04771	Activin receptor type-1	ACVR1	FUNCTION: On ligand binding, forms a receptor complex consisting of two type II and two type I transmembrane serine/threonine kinases. Type II receptors phosphorylate and activate type I receptors which autophosphorylate, then bind and activate SMAD transcriptional regulators. Receptor for activin. May be involved for left-right pattern formation during embryogenesis (By similarity). {ECO:0000250…	57.152	509	sp|Q04771|ACVR1_HUMAN	475	sp|Q04771|ACVR1_HUMAN Activin receptor type-1 OS=Homo sapiens OX=9606 GN=ACVR1 PE=1 SV=1	sp|Q04771|ACVR1_HUMAN	475	475	K	RWFSDPTLTSLAKLMKECWYQNPSARLTALR	83.775	83.775	LMK(1)ECWYQNPSAR	LMK(84)ECWYQNPSAR	3	3	2.5309	33172	Identified
Q04771	Activin receptor type-1	ACVR1	FUNCTION: On ligand binding, forms a receptor complex consisting of two type II and two type I transmembrane serine/threonine kinases. Type II receptors phosphorylate and activate type I receptors which autophosphorylate, then bind and activate SMAD transcriptional regulators. Receptor for activin. May be involved for left-right pattern formation during embryogenesis (By similarity). {ECO:0000250…	57.152	509	sp|Q04771|ACVR1_HUMAN	78	sp|Q04771|ACVR1_HUMAN Activin receptor type-1 OS=Homo sapiens OX=9606 GN=ACVR1 PE=1 SV=1	sp|Q04771|ACVR1_HUMAN	78	78	K	FHVYQKGCFQVYEQGKMTCKTPPSPGQAVEC	52.863	52.863	GCFQVYEQGK(0.954)MTCK(0.046)	GCFQVYEQGK(13)MTCK(-13)	10	3	3.0271	23139	Identified
Q04771	Activin receptor type-1	ACVR1	FUNCTION: On ligand binding, forms a receptor complex consisting of two type II and two type I transmembrane serine/threonine kinases. Type II receptors phosphorylate and activate type I receptors which autophosphorylate, then bind and activate SMAD transcriptional regulators. Receptor for activin. May be involved for left-right pattern formation during embryogenesis (By similarity). {ECO:0000250…	57.152	509	sp|Q04771|ACVR1_HUMAN	446	sp|Q04771|ACVR1_HUMAN Activin receptor type-1 OS=Homo sapiens OX=9606 GN=ACVR1 PE=1 SV=1	sp|Q04771|ACVR1_HUMAN	446	446	K	FYDVVPNDPSFEDMRKVVCVDQQRPNIPNRW	64.266	64.266	K(1)VVCVDQQRPNIPNR	K(64)VVCVDQQRPNIPNR	1	3	0.28574	256350	Identified
P36896	Activin receptor type-1B	ACVR1B	FUNCTION: Transmembrane serine/threonine kinase activin type-1 receptor forming an activin receptor complex with activin receptor type-2 (ACVR2A or ACVR2B). Transduces the activin signal from the cell surface to the cytoplasm and is thus regulating a many physiological and pathological processes including neuronal differentiation and neuronal survival, hair follicle development and cycling, FSH p…	56.806	505	sp|P36896|ACV1B_HUMAN	177	sp|P36896|ACV1B_HUMAN Activin receptor type-1B OS=Homo sapiens OX=9606 GN=ACVR1B PE=1 SV=1	sp|P36896|ACV1B_HUMAN	177	177	K	LDMEDPSCEMCLSKDKTLQDLVYDLSTSGSG	65.12	65.12	LDMEDPSCEMCLSK(0.5)DK(0.5)	LDMEDPSCEMCLSK(0)DK(0)	16	3	1.4667	49137	Identified
P36896	Activin receptor type-1B	ACVR1B	FUNCTION: Transmembrane serine/threonine kinase activin type-1 receptor forming an activin receptor complex with activin receptor type-2 (ACVR2A or ACVR2B). Transduces the activin signal from the cell surface to the cytoplasm and is thus regulating a many physiological and pathological processes including neuronal differentiation and neuronal survival, hair follicle development and cycling, FSH p…	56.806	505	sp|P36896|ACV1B_HUMAN	175	sp|P36896|ACV1B_HUMAN Activin receptor type-1B OS=Homo sapiens OX=9606 GN=ACVR1B PE=1 SV=1	sp|P36896|ACV1B_HUMAN	175	175	K	QRLDMEDPSCEMCLSKDKTLQDLVYDLSTSG	65.12	65.12	LDMEDPSCEMCLSK(0.5)DK(0.5)	LDMEDPSCEMCLSK(0)DK(0)	14	3	1.4667	49137	Identified
P27037	Activin receptor type-2A	ACVR2A	FUNCTION: On ligand binding, forms a receptor complex consisting of two type II and two type I transmembrane serine/threonine kinases. Type II receptors phosphorylate and activate type I receptors which autophosphorylate, then bind and activate SMAD transcriptional regulators. Receptor for activin A, activin B and inhibin A. Mediates induction of adipogenesis by GDF6 (By similarity). {ECO:0000250…	57.847	513	sp|P27037|AVR2A_HUMAN	351	sp|P27037|AVR2A_HUMAN Activin receptor type-2A OS=Homo sapiens OX=9606 GN=ACVR2A PE=1 SV=1	sp|P27037|AVR2A_HUMAN	351	351	K	ACIADFGLALKFEAGKSAGDTHGQVGTRRYM	108.34	108.34	FEAGK(1)SAGDTHGQVGTR	FEAGK(110)SAGDTHGQVGTR	5	3	0.23669	173990	Identified
P78536	Disintegrin and metalloproteinase domain-containing protein 17	ADAM17	FUNCTION: Cleaves the membrane-bound precursor of TNF-alpha to its mature soluble form (PubMed:9034191). Responsible for the proteolytical release of soluble JAM3 from endothelial cells surface (PubMed:20592283). Responsible for the proteolytic release of several other cell-surface proteins, including p75 TNF-receptor, interleukin 1 receptor type II, p55 TNF-receptor, transforming growth factor-a…	93.02	824	sp|P78536|ADA17_HUMAN	465	sp|P78536|ADA17_HUMAN Disintegrin and metalloproteinase domain-containing protein 17 OS=Homo sapiens OX=9606 GN=ADAM17 PE=1 SV=1	sp|P78536|ADA17_HUMAN	465	465	K	FSNCSKQSIYKTIESKAQECFQERSNKVCGN	78.864	78.864	TIESK(1)AQECFQER	TIESK(79)AQECFQER	5	2	2.5559	19763	Identified
Q13443	Disintegrin and metalloproteinase domain-containing protein 9	ADAM9	FUNCTION: Cleaves and releases a number of molecules with important roles in tumorigenesis and angiogenesis, such as TEK, KDR, EPHB4, CD40, VCAM1 and CDH5. May mediate cell-cell, cell-matrix interactions and regulate the motility of cells via interactions with integrins. {ECO:0000250|UniProtKB:Q61072}.; FUNCTION: [Isoform 2]: May act as alpha-secretase for amyloid precursor protein (APP). {ECO:00…	90.555	819	sp|Q13443|ADAM9_HUMAN	307	sp|Q13443|ADAM9_HUMAN Disintegrin and metalloproteinase domain-containing protein 9 OS=Homo sapiens OX=9606 GN=ADAM9 PE=1 SV=1	sp|Q13443|ADAM9_HUMAN	307	307	K	LITRRRHDSAQLVLKKGFGGTAGMAFVGTVC	65.933	65.933	HDSAQLVLK(0.5)K(0.5)	HDSAQLVLK(0)K(0)	10	2	-3.3301	105810	Identified
Q13443	Disintegrin and metalloproteinase domain-containing protein 9	ADAM9	FUNCTION: Cleaves and releases a number of molecules with important roles in tumorigenesis and angiogenesis, such as TEK, KDR, EPHB4, CD40, VCAM1 and CDH5. May mediate cell-cell, cell-matrix interactions and regulate the motility of cells via interactions with integrins. {ECO:0000250|UniProtKB:Q61072}.; FUNCTION: [Isoform 2]: May act as alpha-secretase for amyloid precursor protein (APP). {ECO:00…	90.555	819	sp|Q13443|ADAM9_HUMAN	546	sp|Q13443|ADAM9_HUMAN Disintegrin and metalloproteinase domain-containing protein 9 OS=Homo sapiens OX=9606 GN=ADAM9 PE=1 SV=1	sp|Q13443|ADAM9_HUMAN	546	546	K	KAKAAPKDCFIEVNSKGDRFGNCGFSGNEYK	58.889	58.889	DCFIEVNSK(1)GDR	DCFIEVNSK(59)GDR	9	2	3.7602	159640	Identified
Q13443	Disintegrin and metalloproteinase domain-containing protein 9	ADAM9	FUNCTION: Cleaves and releases a number of molecules with important roles in tumorigenesis and angiogenesis, such as TEK, KDR, EPHB4, CD40, VCAM1 and CDH5. May mediate cell-cell, cell-matrix interactions and regulate the motility of cells via interactions with integrins. {ECO:0000250|UniProtKB:Q61072}.; FUNCTION: [Isoform 2]: May act as alpha-secretase for amyloid precursor protein (APP). {ECO:00…	90.555	819	sp|Q13443|ADAM9_HUMAN	306	sp|Q13443|ADAM9_HUMAN Disintegrin and metalloproteinase domain-containing protein 9 OS=Homo sapiens OX=9606 GN=ADAM9 PE=1 SV=1	sp|Q13443|ADAM9_HUMAN	306	306	K	FLITRRRHDSAQLVLKKGFGGTAGMAFVGTV	65.933	65.933	HDSAQLVLK(0.5)K(0.5)	HDSAQLVLK(0)K(0)	9	2	-3.3301	105810	Identified
P55265	Double-stranded RNA-specific adenosine deaminase	ADAR	FUNCTION: Catalyzes the hydrolytic deamination of adenosine to inosine in double-stranded RNA (dsRNA) referred to as A-to-I RNA editing (PubMed:7972084, PubMed:7565688, PubMed:12618436). This may affect gene expression and function in a number of ways that include mRNA translation by changing codons and hence the amino acid sequence of proteins; pre-mRNA splicing by altering splice site recogniti…	136.06	1226	sp|P55265|DSRAD_HUMAN	495	sp|P55265|DSRAD_HUMAN Double-stranded RNA-specific adenosine deaminase OS=Homo sapiens OX=9606 GN=ADAR PE=1 SV=4	sp|P55265|DSRAD_HUMAN	495	495	K	PSFYSHGLPRCSPYKKLTECQLKNPISGLLE	125.98	125.98	K(1)LTECQLK	K(120)LTECQLK(-120)	1	2	-2.0488	160320	Identified
P55265	Double-stranded RNA-specific adenosine deaminase	ADAR	FUNCTION: Catalyzes the hydrolytic deamination of adenosine to inosine in double-stranded RNA (dsRNA) referred to as A-to-I RNA editing (PubMed:7972084, PubMed:7565688, PubMed:12618436). This may affect gene expression and function in a number of ways that include mRNA translation by changing codons and hence the amino acid sequence of proteins; pre-mRNA splicing by altering splice site recogniti…	136.06	1226	sp|P55265|DSRAD_HUMAN	999	sp|P55265|DSRAD_HUMAN Double-stranded RNA-specific adenosine deaminase OS=Homo sapiens OX=9606 GN=ADAR PE=1 SV=4	sp|P55265|DSRAD_HUMAN	999	999	K	TESRHYPVFENPKQGKLRTKVENGEGTIPVE	55.235	55.235	HYPVFENPK(0.083)QGK(0.917)	HYPVFENPK(-10)QGK(10)	12	3	1.1674	161570	Identified
Q9BUB4	tRNA-specific adenosine deaminase 1	ADAT1	FUNCTION: Specifically deaminates adenosine-37 to inosine in tRNA-Ala.	55.392	502	sp|Q9BUB4|ADAT1_HUMAN	69	sp|Q9BUB4|ADAT1_HUMAN tRNA-specific adenosine deaminase 1 OS=Homo sapiens OX=9606 GN=ADAT1 PE=1 SV=1	sp|Q9BUB4|ADAT1_HUMAN	69	69	K	PVQVTKEVVSMGTGTKCIGQSKMRKNGDILN	69.327	69.327	EVVSMGTGTK(0.978)CIGQSK(0.022)	EVVSMGTGTK(16)CIGQSK(-16)	10	2	-0.2022	9956	Identified
Q7Z6V5	tRNA-specific adenosine deaminase 2	ADAT2	FUNCTION: Probably participates in deamination of adenosine-34 to inosine in many tRNAs. {ECO:0000250}.	21.046	191	sp|Q7Z6V5|ADAT2_HUMAN	66	sp|Q7Z6V5|ADAT2_HUMAN tRNA-specific adenosine deaminase 2 OS=Homo sapiens OX=9606 GN=ADAT2 PE=1 SV=1	sp|Q7Z6V5|ADAT2_HUMAN	66	66	K	NNEVVGKGRNEVNQTKNATRHAEMVAIDQVL	138.71	138.71	NEVNQTK(1)NATR	NEVNQTK(140)NATR	7	2	-0.74619	91076	Identified
O43306	Adenylate cyclase type 6	ADCY6	FUNCTION: Catalyzes the formation of the signaling molecule cAMP downstream of G protein-coupled receptors (PubMed:17916776, PubMed:17110384). Functions in signaling cascades downstream of beta-adrenergic receptors in the heart and in vascular smooth muscle cells (PubMed:17916776). Functions in signaling cascades downstream of the vasopressin receptor in the kidney and has a role in renal water r…	130.61	1168	sp|O43306|ADCY6_HUMAN	413	sp|O43306|ADCY6_HUMAN Adenylate cyclase type 6 OS=Homo sapiens OX=9606 GN=ADCY6 PE=1 SV=2	sp|O43306|ADCY6_HUMAN	413	413	K	QELVMTLNELFARFDKLAAENHCLRIKILGD	62.271	44.82	FDK(1)LAAENHCLR	FDK(45)LAAENHCLR	3	2	0.032903	76347	Identified
O43306	Adenylate cyclase type 6	ADCY6	FUNCTION: Catalyzes the formation of the signaling molecule cAMP downstream of G protein-coupled receptors (PubMed:17916776, PubMed:17110384). Functions in signaling cascades downstream of beta-adrenergic receptors in the heart and in vascular smooth muscle cells (PubMed:17916776). Functions in signaling cascades downstream of the vasopressin receptor in the kidney and has a role in renal water r…	130.61	1168	sp|O43306|ADCY6_HUMAN	1101	sp|O43306|ADCY6_HUMAN Adenylate cyclase type 6 OS=Homo sapiens OX=9606 GN=ADCY6 PE=1 SV=2	sp|O43306|ADCY6_HUMAN	1101	1101	K	GLNMGPVVAGVIGARKPQYDIWGNTVNVSSR	68.108	68.108	K(1)PQYDIWGNTVNVSSR	K(68)PQYDIWGNTVNVSSR	1	3	-0.76884	53517	Identified
P51828	Adenylate cyclase type 7	ADCY7	FUNCTION: Catalyzes the formation of cAMP in response to activation of G protein-coupled receptors (Probable). Functions in signaling cascades activated namely by thrombin and sphingosine 1-phosphate and mediates regulation of cAMP synthesis through synergistic action of the stimulatory G alpha protein with GNA13 (PubMed:23229509, PubMed:18541530). Also, during inflammation, mediates zymosan-indu…	120.31	1080	sp|P51828|ADCY7_HUMAN	316	sp|P51828|ADCY7_HUMAN Adenylate cyclase type 7 OS=Homo sapiens OX=9606 GN=ADCY7 PE=1 SV=1	sp|P51828|ADCY7_HUMAN	316	316	K	VVVLNELFGKFDQIAKANECMRIKILGDCYY	86.838	50.09	FDQIAK(1)ANECMR	FDQIAK(50)ANECMR	6	3	2.6767	46255	Identified
P51828	Adenylate cyclase type 7	ADCY7	FUNCTION: Catalyzes the formation of cAMP in response to activation of G protein-coupled receptors (Probable). Functions in signaling cascades activated namely by thrombin and sphingosine 1-phosphate and mediates regulation of cAMP synthesis through synergistic action of the stimulatory G alpha protein with GNA13 (PubMed:23229509, PubMed:18541530). Also, during inflammation, mediates zymosan-indu…	120.31	1080	sp|P51828|ADCY7_HUMAN	1006	sp|P51828|ADCY7_HUMAN Adenylate cyclase type 7 OS=Homo sapiens OX=9606 GN=ADCY7 PE=1 SV=1	sp|P51828|ADCY7_HUMAN	1006	1006	K	GINHGPVIAGVIGARKPQYDIWGNTVNVASR	47.915	47.915	K(1)PQYDIWGNTVNVASR	K(48)PQYDIWGNTVNVASR	1	3	1.8381	135260	Identified
P51828	Adenylate cyclase type 7	ADCY7	FUNCTION: Catalyzes the formation of cAMP in response to activation of G protein-coupled receptors (Probable). Functions in signaling cascades activated namely by thrombin and sphingosine 1-phosphate and mediates regulation of cAMP synthesis through synergistic action of the stimulatory G alpha protein with GNA13 (PubMed:23229509, PubMed:18541530). Also, during inflammation, mediates zymosan-indu…	120.31	1080	sp|P51828|ADCY7_HUMAN	1073	sp|P51828|ADCY7_HUMAN Adenylate cyclase type 7 OS=Homo sapiens OX=9606 GN=ADCY7 PE=1 SV=1	sp|P51828|ADCY7_HUMAN	1073	1073	K	GKGELRTYFVCTDTAKFQGLGLN________	70.806	70.806	TYFVCTDTAK(1)FQGLGLN	TYFVCTDTAK(71)FQGLGLN	10	2	-0.84287	20005	Identified
P35611	Alpha-adducin	ADD1	FUNCTION: Membrane-cytoskeleton-associated protein that promotes the assembly of the spectrin-actin network. Binds to calmodulin.	80.954	737	sp|P35611|ADDA_HUMAN	140	sp|P35611|ADDA_HUMAN Alpha-adducin OS=Homo sapiens OX=9606 GN=ADD1 PE=1 SV=2	sp|P35611|ADDA_HUMAN	140	140	K	TPVNDLRGSDSIAYDKGEKLLRCKLAAFYRL	40.533	40.533	GSDSIAYDK(0.863)GEK(0.137)	GSDSIAYDK(8)GEK(-8)	9	2	0.53352	236980	Identified
P35611	Alpha-adducin	ADD1	FUNCTION: Membrane-cytoskeleton-associated protein that promotes the assembly of the spectrin-actin network. Binds to calmodulin.	80.954	737	sp|P35611|ADDA_HUMAN	55	sp|P35611|ADDA_HUMAN Alpha-adducin OS=Homo sapiens OX=9606 GN=ADD1 PE=1 SV=2	sp|P35611|ADDA_HUMAN	55	55	K	NMAPDLRQDFNMMEQKKRVSMILQSPAFCEE	78.816	78.816	QDFNMMEQK(0.982)K(0.018)	QDFNMMEQK(17)K(-17)	9	2	2.3557	67259	Identified
P35612	Beta-adducin	ADD2	FUNCTION: Membrane-cytoskeleton-associated protein that promotes the assembly of the spectrin-actin network. Binds to the erythrocyte membrane receptor SLC2A1/GLUT1 and may therefore provide a link between the spectrin cytoskeleton to the plasma membrane. Binds to calmodulin. Calmodulin binds preferentially to the beta subunit. {ECO:0000269|PubMed:18347014}.	80.853	726	sp|P35612|ADDB_HUMAN	51	sp|P35612|ADDB_HUMAN Beta-adducin OS=Homo sapiens OX=9606 GN=ADD2 PE=1 SV=3	sp|P35612|ADDB_HUMAN	51	51	K	NRAADLRQDFNLMEQKKRVTMILQSPSFREE	107.08	107.08	QDFNLMEQK(0.965)K(0.035)	QDFNLMEQK(14)K(-14)	9	2	1.0704	32694	Identified
P11766	Alcohol dehydrogenase class-3	ADH5	FUNCTION: Catalyzes the oxidation of long-chain primary alcohols and the oxidation of S-(hydroxymethyl) glutathione (PubMed:8460164). Also oxidizes long chain omega-hydroxy fatty acids, such as 20-HETE, producing both the intermediate aldehyde, 20-oxoarachidonate and the end product, a dicarboxylic acid, (5Z,8Z,11Z,14Z)-eicosatetraenedioate (PubMed:16081420). Class-III ADH is remarkably ineffecti…	39.724	374	sp|P11766|ADHX_HUMAN	84	sp|P11766|ADHX_HUMAN Alcohol dehydrogenase class-3 OS=Homo sapiens OX=9606 GN=ADH5 PE=1 SV=4	sp|P11766|ADHX_HUMAN	84	84	K	GAGIVESVGEGVTKLKAGDTVIPLYIPQCGE	54.912	54.912	LK(1)AGDTVIPLYIPQCGECK	LK(55)AGDTVIPLYIPQCGECK(-55)	2	3	0.65951	65750	Identified
P11766	Alcohol dehydrogenase class-3	ADH5	FUNCTION: Catalyzes the oxidation of long-chain primary alcohols and the oxidation of S-(hydroxymethyl) glutathione (PubMed:8460164). Also oxidizes long chain omega-hydroxy fatty acids, such as 20-HETE, producing both the intermediate aldehyde, 20-oxoarachidonate and the end product, a dicarboxylic acid, (5Z,8Z,11Z,14Z)-eicosatetraenedioate (PubMed:16081420). Class-III ADH is remarkably ineffecti…	39.724	374	sp|P11766|ADHX_HUMAN	120	sp|P11766|ADHX_HUMAN Alcohol dehydrogenase class-3 OS=Homo sapiens OX=9606 GN=ADH5 PE=1 SV=4	sp|P11766|ADHX_HUMAN	120	120	K	NPKTNLCQKIRVTQGKGLMPDGTSRFTCKGK	58.508	58.508	VTQGK(1)GLMPDGTSR	VTQGK(59)GLMPDGTSR	5	2	-0.44655	373940	Identified
P11766	Alcohol dehydrogenase class-3	ADH5	FUNCTION: Catalyzes the oxidation of long-chain primary alcohols and the oxidation of S-(hydroxymethyl) glutathione (PubMed:8460164). Also oxidizes long chain omega-hydroxy fatty acids, such as 20-HETE, producing both the intermediate aldehyde, 20-oxoarachidonate and the end product, a dicarboxylic acid, (5Z,8Z,11Z,14Z)-eicosatetraenedioate (PubMed:16081420). Class-III ADH is remarkably ineffecti…	39.724	374	sp|P11766|ADHX_HUMAN	330	sp|P11766|ADHX_HUMAN Alcohol dehydrogenase class-3 OS=Homo sapiens OX=9606 GN=ADH5 PE=1 SV=4	sp|P11766|ADHX_HUMAN	330	330	K	KGTAFGGWKSVESVPKLVSEYMSKKIKVDEF	75.5	75.5	SVESVPK(1)LVSEYMSK	SVESVPK(34)LVSEYMSK(-34)	7	2	-3.3274	147020	Identified
P11766	Alcohol dehydrogenase class-3	ADH5	FUNCTION: Catalyzes the oxidation of long-chain primary alcohols and the oxidation of S-(hydroxymethyl) glutathione (PubMed:8460164). Also oxidizes long chain omega-hydroxy fatty acids, such as 20-HETE, producing both the intermediate aldehyde, 20-oxoarachidonate and the end product, a dicarboxylic acid, (5Z,8Z,11Z,14Z)-eicosatetraenedioate (PubMed:16081420). Class-III ADH is remarkably ineffecti…	39.724	374	sp|P11766|ADHX_HUMAN	107	sp|P11766|ADHX_HUMAN Alcohol dehydrogenase class-3 OS=Homo sapiens OX=9606 GN=ADH5 PE=1 SV=4	sp|P11766|ADHX_HUMAN	107	107	K	LYIPQCGECKFCLNPKTNLCQKIRVTQGKGL	47.561	47.561	FCLNPK(0.979)TNLCQK(0.021)	FCLNPK(17)TNLCQK(-17)	6	3	1.2284	249310	Identified
P55263	Adenosine kinase	ADK	FUNCTION: ATP dependent phosphorylation of adenosine and other related nucleoside analogs to monophosphate derivatives. Serves as a potential regulator of concentrations of extracellular adenosine and intracellular adenine nucleotides.	40.545	362	sp|P55263|ADK_HUMAN	63	sp|P55263|ADK_HUMAN Adenosine kinase OS=Homo sapiens OX=9606 GN=ADK PE=1 SV=2	sp|P55263|ADK_HUMAN	63	63	K	YSLKPNDQILAEDKHKELFDELVKKFKVEYH	46.768	46.768	YSLKPNDQILAEDK(0.5)HK(0.5)	YSLK(-42)PNDQILAEDK(0)HK(0)	16	3	1.2014	24468	Identified
P55263	Adenosine kinase	ADK	FUNCTION: ATP dependent phosphorylation of adenosine and other related nucleoside analogs to monophosphate derivatives. Serves as a potential regulator of concentrations of extracellular adenosine and intracellular adenine nucleotides.	40.545	362	sp|P55263|ADK_HUMAN	51	sp|P55263|ADK_HUMAN Adenosine kinase OS=Homo sapiens OX=9606 GN=ADK PE=1 SV=2	sp|P55263|ADK_HUMAN	51	51	K	ISAVVDKDFLDKYSLKPNDQILAEDKHKELF	78.157	78.157	YSLK(1)PNDQILAEDK	YSLK(60)PNDQILAEDK(-60)	4	3	1.5019	16785	Identified
P55263	Adenosine kinase	ADK	FUNCTION: ATP dependent phosphorylation of adenosine and other related nucleoside analogs to monophosphate derivatives. Serves as a potential regulator of concentrations of extracellular adenosine and intracellular adenine nucleotides.	40.545	362	sp|P55263|ADK_HUMAN	358	sp|P55263|ADK_HUMAN Adenosine kinase OS=Homo sapiens OX=9606 GN=ADK PE=1 SV=2	sp|P55263|ADK_HUMAN	358	358	K	AASIIIRRTGCTFPEKPDFH___________	62.271	62.271	TGCTFPEK(1)PDFH	TGCTFPEK(62)PDFH	8	2	1.0196	30168	Identified
P55263	Adenosine kinase	ADK	FUNCTION: ATP dependent phosphorylation of adenosine and other related nucleoside analogs to monophosphate derivatives. Serves as a potential regulator of concentrations of extracellular adenosine and intracellular adenine nucleotides.	40.545	362	sp|P55263|ADK_HUMAN	61	sp|P55263|ADK_HUMAN Adenosine kinase OS=Homo sapiens OX=9606 GN=ADK PE=1 SV=2	sp|P55263|ADK_HUMAN	61	61	K	DKYSLKPNDQILAEDKHKELFDELVKKFKVE	46.768	46.768	YSLKPNDQILAEDK(0.5)HK(0.5)	YSLK(-42)PNDQILAEDK(0)HK(0)	14	3	1.2014	24468	Identified
Q16186	Proteasomal ubiquitin receptor ADRM1	ADRM1	FUNCTION: Component of the 26S proteasome, a multiprotein complex involved in the ATP-dependent degradation of ubiquitinated proteins. This complex plays a key role in the maintenance of protein homeostasis by removing misfolded or damaged proteins, which could impair cellular functions, and by removing proteins whose functions are no longer required. Therefore, the proteasome participates in num…	42.153	407	sp|Q16186|ADRM1_HUMAN	34	sp|Q16186|ADRM1_HUMAN Proteasomal ubiquitin receptor ADRM1 OS=Homo sapiens OX=9606 GN=ADRM1 PE=1 SV=2	sp|Q16186|ADRM1_HUMAN	34	34	K	SNKYLVEFRAGKMSLKGTTVTPDKRKGLVYI	119.43	119.43	MSLK(1)GTTVTPDKR	MSLK(99)GTTVTPDK(-99)R	4	2	-3.6767	304870	Identified
Q16186	Proteasomal ubiquitin receptor ADRM1	ADRM1	FUNCTION: Component of the 26S proteasome, a multiprotein complex involved in the ATP-dependent degradation of ubiquitinated proteins. This complex plays a key role in the maintenance of protein homeostasis by removing misfolded or damaged proteins, which could impair cellular functions, and by removing proteins whose functions are no longer required. Therefore, the proteasome participates in num…	42.153	407	sp|Q16186|ADRM1_HUMAN	379	sp|Q16186|ADRM1_HUMAN Proteasomal ubiquitin receptor ADRM1 OS=Homo sapiens OX=9606 GN=ADRM1 PE=1 SV=2	sp|Q16186|ADRM1_HUMAN	379	379	K	EAVEAANKGDVEAFAKAMQNNAKPEQKEGDT	71.896	71.896	GDVEAFAK(1)AMQNNAK	GDVEAFAK(46)AMQNNAK(-46)	8	2	2.3342	118350	Identified
P30566	Adenylosuccinate lyase	ADSL	FUNCTION: Catalyzes two non-sequential steps in de novo AMP synthesis: converts (S)-2-(5-amino-1-(5-phospho-D-ribosyl)imidazole-4-carboxamido)succinate (SAICAR) to fumarate plus 5-amino-1-(5-phospho-D-ribosyl)imidazole-4-carboxamide, and thereby also contributes to de novo IMP synthesis, and converts succinyladenosine monophosphate (SAMP) to AMP and fumarate. {ECO:0000269|PubMed:10888601}.	54.889	484	sp|P30566|PUR8_HUMAN	284	sp|P30566|PUR8_HUMAN Adenylosuccinate lyase OS=Homo sapiens OX=9606 GN=ADSL PE=1 SV=2	sp|P30566|PUR8_HUMAN	284	284	K	IRLLANLKEMEEPFEKQQIGSSAMPYKRNPM	69.327	69.327	EMEEPFEK(1)QQIGSSAMPYK	EMEEPFEK(48)QQIGSSAMPYK(-48)	8	3	-0.075882	184940	Identified
P30566	Adenylosuccinate lyase	ADSL	FUNCTION: Catalyzes two non-sequential steps in de novo AMP synthesis: converts (S)-2-(5-amino-1-(5-phospho-D-ribosyl)imidazole-4-carboxamido)succinate (SAICAR) to fumarate plus 5-amino-1-(5-phospho-D-ribosyl)imidazole-4-carboxamide, and thereby also contributes to de novo IMP synthesis, and converts succinyladenosine monophosphate (SAMP) to AMP and fumarate. {ECO:0000269|PubMed:10888601}.	54.889	484	sp|P30566|PUR8_HUMAN	276	sp|P30566|PUR8_HUMAN Adenylosuccinate lyase OS=Homo sapiens OX=9606 GN=ADSL PE=1 SV=2	sp|P30566|PUR8_HUMAN	276	276	K	SVHKICTDIRLLANLKEMEEPFEKQQIGSSA	105.94	105.94	LLANLK(1)EMEEPFEK	LLANLK(72)EMEEPFEK(-72)	6	3	0.43022	161930	Identified
Q8N142	Adenylosuccinate synthetase isozyme 1	ADSS1	FUNCTION: Component of the purine nucleotide cycle (PNC), which interconverts IMP and AMP to regulate the nucleotide levels in various tissues, and which contributes to glycolysis and ammoniagenesis. Catalyzes the first committed step in the biosynthesis of AMP from IMP. {ECO:0000269|PubMed:26506222}.	50.208	457	sp|Q8N142|PURA1_HUMAN	410	sp|Q8N142|PURA1_HUMAN Adenylosuccinate synthetase isozyme 1 OS=Homo sapiens OX=9606 GN=ADSS1 PE=1 SV=1	sp|Q8N142|PURA1_HUMAN	410	410	K	MLQKVEVEYETLPGWKADTTGARRWEDLPPQ	47.844	47.844	VEVEYETLPGWK(1)ADTTGAR	VEVEYETLPGWK(48)ADTTGAR	12	3	-0.53581	44215	Identified
P30520	Adenylosuccinate synthetase isozyme 2	ADSS2	FUNCTION: Plays an important role in the de novo pathway and in the salvage pathway of purine nucleotide biosynthesis. Catalyzes the first committed step in the biosynthesis of AMP from IMP. {ECO:0000250|UniProtKB:P46664}.	50.097	456	sp|P30520|PURA2_HUMAN	157	sp|P30520|PURA2_HUMAN Adenylosuccinate synthetase isozyme 2 OS=Homo sapiens OX=9606 GN=ADSS2 PE=1 SV=3	sp|P30520|PURA2_HUMAN	157	157	K	AADGIQEQQRQEQAGKNLGTTKKGIGPVYSS	270.93	270.93	QEQAGK(1)NLGTTK	QEQAGK(100)NLGTTK(-100)	6	2	-0.90005	296510	Identified
P30520	Adenylosuccinate synthetase isozyme 2	ADSS2	FUNCTION: Plays an important role in the de novo pathway and in the salvage pathway of purine nucleotide biosynthesis. Catalyzes the first committed step in the biosynthesis of AMP from IMP. {ECO:0000250|UniProtKB:P46664}.	50.097	456	sp|P30520|PURA2_HUMAN	45	sp|P30520|PURA2_HUMAN Adenylosuccinate synthetase isozyme 2 OS=Homo sapiens OX=9606 GN=ADSS2 PE=1 SV=3	sp|P30520|PURA2_HUMAN	45	45	K	VTVVLGAQWGDEGKGKVVDLLAQDADIVCRC	77.696	61.23	GK(1)VVDLLAQDADIVCR	GK(61)VVDLLAQDADIVCR	2	2	-1.7106	113320	Identified
P30520	Adenylosuccinate synthetase isozyme 2	ADSS2	FUNCTION: Plays an important role in the de novo pathway and in the salvage pathway of purine nucleotide biosynthesis. Catalyzes the first committed step in the biosynthesis of AMP from IMP. {ECO:0000250|UniProtKB:P46664}.	50.097	456	sp|P30520|PURA2_HUMAN	403	sp|P30520|PURA2_HUMAN Adenylosuccinate synthetase isozyme 2 OS=Homo sapiens OX=9606 GN=ADSS2 PE=1 SV=3	sp|P30520|PURA2_HUMAN	403	403	K	IPANQEVLNKVEVQYKTLPGWNTDISNARAF	195.66	44.853	VEVQYK(1)TLPGWNTDISNAR	VEVQYK(45)TLPGWNTDISNAR	6	2	0.26253	613610	Identified
P30520	Adenylosuccinate synthetase isozyme 2	ADSS2	FUNCTION: Plays an important role in the de novo pathway and in the salvage pathway of purine nucleotide biosynthesis. Catalyzes the first committed step in the biosynthesis of AMP from IMP. {ECO:0000250|UniProtKB:P46664}.	50.097	456	sp|P30520|PURA2_HUMAN	196	sp|P30520|PURA2_HUMAN Adenylosuccinate synthetase isozyme 2 OS=Homo sapiens OX=9606 GN=ADSS2 PE=1 SV=3	sp|P30520|PURA2_HUMAN	196	196	K	MCDLVSDFDGFSERFKVLANQYKSIYPTLEI	117.39	117.39	FK(1)VLANQYK	FK(100)VLANQYK(-100)	2	2	-0.96509	148960	Identified
P30520	Adenylosuccinate synthetase isozyme 2	ADSS2	FUNCTION: Plays an important role in the de novo pathway and in the salvage pathway of purine nucleotide biosynthesis. Catalyzes the first committed step in the biosynthesis of AMP from IMP. {ECO:0000250|UniProtKB:P46664}.	50.097	456	sp|P30520|PURA2_HUMAN	173	sp|P30520|PURA2_HUMAN Adenylosuccinate synthetase isozyme 2 OS=Homo sapiens OX=9606 GN=ADSS2 PE=1 SV=3	sp|P30520|PURA2_HUMAN	173	173	K	NLGTTKKGIGPVYSSKAARSGLRMCDLVSDF	58.889	51.872	GIGPVYSSK(1)AAR	GIGPVYSSK(52)AAR	9	2	0.79701	487900	Identified
Q8IUX7	Adipocyte enhancer-binding protein 1	AEBP1	FUNCTION: [Isoform 1]: As a positive regulator of collagen fibrillogenesis, it is probably involved in the organization and remodeling of the extracellular matrix. {ECO:0000269|PubMed:29606302}.; FUNCTION: [Isoform 2]: May positively regulate MAP-kinase activity in adipocytes, leading to enhanced adipocyte proliferation and reduced adipocyte differentiation. May also positively regulate NF-kappa-…	130.93	1158	sp|Q8IUX7|AEBP1_HUMAN	592	sp|Q8IUX7|AEBP1_HUMAN Adipocyte enhancer-binding protein 1 OS=Homo sapiens OX=9606 GN=AEBP1 PE=1 SV=1	sp|Q8IUX7|AEBP1_HUMAN	592	592	K	VNEECPTITRTYSLGKSSRGLKIYAMEISDN	74.486	74.486	TYSLGK(1)SSR	TYSLGK(74)SSR	6	2	1.3808	188770	Identified
Q9UHB7	AF4/FMR2 family member 4	AFF4	FUNCTION: Key component of the super elongation complex (SEC), a complex required to increase the catalytic rate of RNA polymerase II transcription by suppressing transient pausing by the polymerase at multiple sites along the DNA. In the SEC complex, AFF4 acts as a central scaffold that recruits other factors through direct interactions with ELL proteins (ELL, ELL2 or ELL3) and the P-TEFb comple…	127.46	1163	sp|Q9UHB7|AFF4_HUMAN	924	sp|Q9UHB7|AFF4_HUMAN AF4/FMR2 family member 4 OS=Homo sapiens OX=9606 GN=AFF4 PE=1 SV=1	sp|Q9UHB7|AFF4_HUMAN	924	924	K	DDRNYSADHYLQEAKKLKHNADALSDRFEKA	60	60	NYSADHYLQEAK(0.5)K(0.5)	NYSADHYLQEAK(0)K(0)	13	3	1.4798	39444	Identified
Q9UHB7	AF4/FMR2 family member 4	AFF4	FUNCTION: Key component of the super elongation complex (SEC), a complex required to increase the catalytic rate of RNA polymerase II transcription by suppressing transient pausing by the polymerase at multiple sites along the DNA. In the SEC complex, AFF4 acts as a central scaffold that recruits other factors through direct interactions with ELL proteins (ELL, ELL2 or ELL3) and the P-TEFb comple…	127.46	1163	sp|Q9UHB7|AFF4_HUMAN	1026	sp|Q9UHB7|AFF4_HUMAN AF4/FMR2 family member 4 OS=Homo sapiens OX=9606 GN=AFF4 PE=1 SV=1	sp|Q9UHB7|AFF4_HUMAN	1026	1026	K	LRLFKLKKENALKYSKTLTEHLKNSYNNSQA	51.872	51.872	YSK(0.999)TLTEHLK(0.001)	YSK(31)TLTEHLK(-31)	3	2	-1.3539	28412	Identified
Q9UHB7	AF4/FMR2 family member 4	AFF4	FUNCTION: Key component of the super elongation complex (SEC), a complex required to increase the catalytic rate of RNA polymerase II transcription by suppressing transient pausing by the polymerase at multiple sites along the DNA. In the SEC complex, AFF4 acts as a central scaffold that recruits other factors through direct interactions with ELL proteins (ELL, ELL2 or ELL3) and the P-TEFb comple…	127.46	1163	sp|Q9UHB7|AFF4_HUMAN	923	sp|Q9UHB7|AFF4_HUMAN AF4/FMR2 family member 4 OS=Homo sapiens OX=9606 GN=AFF4 PE=1 SV=1	sp|Q9UHB7|AFF4_HUMAN	923	923	K	FDDRNYSADHYLQEAKKLKHNADALSDRFEK	60	60	NYSADHYLQEAK(0.5)K(0.5)	NYSADHYLQEAK(0)K(0)	12	3	1.4798	39444	Identified
Q9Y4W6	AFG3-like protein 2	AFG3L2	FUNCTION: ATP-dependent protease which is essential for axonal and neuron development. In neurons, mediates degradation of SMDT1/EMRE before its assembly with the uniporter complex, limiting the availability of SMDT1/EMRE for MCU assembly and promoting efficient assembly of gatekeeper subunits with MCU (PubMed:27642048). Required for the maturation of paraplegin (SPG7) after its cleavage by mitoc…	88.583	797	sp|Q9Y4W6|AFG32_HUMAN	618	sp|Q9Y4W6|AFG32_HUMAN AFG3-like protein 2 OS=Homo sapiens OX=9606 GN=AFG3L2 PE=1 SV=2	sp|Q9Y4W6|AFG32_HUMAN	618	618	K	LGYAQYLPKEQYLYTKEQLLDRMCMTLGGRV	61.194	61.194	EQYLYTK(1)EQLLDR	EQYLYTK(61)EQLLDR	7	2	-4.0765	123350	Identified
Q9Y4W6	AFG3-like protein 2	AFG3L2	FUNCTION: ATP-dependent protease which is essential for axonal and neuron development. In neurons, mediates degradation of SMDT1/EMRE before its assembly with the uniporter complex, limiting the availability of SMDT1/EMRE for MCU assembly and promoting efficient assembly of gatekeeper subunits with MCU (PubMed:27642048). Required for the maturation of paraplegin (SPG7) after its cleavage by mitoc…	88.583	797	sp|Q9Y4W6|AFG32_HUMAN	601	sp|Q9Y4W6|AFG32_HUMAN AFG3-like protein 2 OS=Homo sapiens OX=9606 GN=AFG3L2 PE=1 SV=2	sp|Q9Y4W6|AFG32_HUMAN	601	601	K	EHADPLLKVSIIPRGKGLGYAQYLPKEQYLY	76.572	76.572	GK(1)GLGYAQYLPK	GK(71)GLGYAQYLPK(-71)	2	2	0.25284	48558	Identified
Q9Y4W6	AFG3-like protein 2	AFG3L2	FUNCTION: ATP-dependent protease which is essential for axonal and neuron development. In neurons, mediates degradation of SMDT1/EMRE before its assembly with the uniporter complex, limiting the availability of SMDT1/EMRE for MCU assembly and promoting efficient assembly of gatekeeper subunits with MCU (PubMed:27642048). Required for the maturation of paraplegin (SPG7) after its cleavage by mitoc…	88.583	797	sp|Q9Y4W6|AFG32_HUMAN	611	sp|Q9Y4W6|AFG32_HUMAN AFG3-like protein 2 OS=Homo sapiens OX=9606 GN=AFG3L2 PE=1 SV=2	sp|Q9Y4W6|AFG32_HUMAN	611	611	K	IIPRGKGLGYAQYLPKEQYLYTKEQLLDRMC	65.173	65.173	GLGYAQYLPK(0.995)EQYLYTK(0.005)	GLGYAQYLPK(23)EQYLYTK(-23)	10	3	-0.30752	55299	Identified
Q6ULP2	Aftiphilin	AFTPH	FUNCTION: May play a role in membrane trafficking.	102.11	936	sp|Q6ULP2|AFTIN_HUMAN	882	sp|Q6ULP2|AFTIN_HUMAN Aftiphilin OS=Homo sapiens OX=9606 GN=AFTPH PE=1 SV=3	sp|Q6ULP2|AFTIN_HUMAN	882	882	K	LKVTDAFARLMSTVEKTSTSTRKPKREEHLS	168.05	168.05	LMSTVEK(1)TSTSTR	LMSTVEK(170)TSTSTR	7	2	0.86364	68588	Identified
Q53H12	Acylglycerol kinase, mitochondrial	AGK	FUNCTION: Lipid kinase that can phosphorylate both monoacylglycerol and diacylglycerol to form lysophosphatidic acid (LPA) and phosphatidic acid (PA), respectively (PubMed:15939762). Does not phosphorylate sphingosine (PubMed:15939762). Phosphorylates ceramide (By similarity). Phosphorylates 1,2-dioleoylglycerol more rapidly than 2,3-dioleoylglycerol (By similarity). Independently of its lipid ki…	47.137	422	sp|Q53H12|AGK_HUMAN	107	sp|Q53H12|AGK_HUMAN Acylglycerol kinase, mitochondrial OS=Homo sapiens OX=9606 GN=AGK PE=1 SV=2	sp|Q53H12|AGK_HUMAN	107	107	K	GMDVTIVKTDYEGQAKKLLELMENTDVIIVA	62.969	62.969	TDYEGQAK(0.5)K(0.5)	TDYEGQAK(0)K(0)	8	2	0.71734	10321	Identified
Q53H12	Acylglycerol kinase, mitochondrial	AGK	FUNCTION: Lipid kinase that can phosphorylate both monoacylglycerol and diacylglycerol to form lysophosphatidic acid (LPA) and phosphatidic acid (PA), respectively (PubMed:15939762). Does not phosphorylate sphingosine (PubMed:15939762). Phosphorylates ceramide (By similarity). Phosphorylates 1,2-dioleoylglycerol more rapidly than 2,3-dioleoylglycerol (By similarity). Independently of its lipid ki…	47.137	422	sp|Q53H12|AGK_HUMAN	108	sp|Q53H12|AGK_HUMAN Acylglycerol kinase, mitochondrial OS=Homo sapiens OX=9606 GN=AGK PE=1 SV=2	sp|Q53H12|AGK_HUMAN	108	108	K	MDVTIVKTDYEGQAKKLLELMENTDVIIVAG	62.969	62.969	TDYEGQAK(0.5)K(0.5)	TDYEGQAK(0)K(0)	9	2	0.71734	10321	Identified
Q9UL18	Protein argonaute-1	AGO1	FUNCTION: Required for RNA-mediated gene silencing (RNAi). Binds to short RNAs such as microRNAs (miRNAs) or short interfering RNAs (siRNAs), and represses the translation of mRNAs which are complementary to them. Lacks endonuclease activity and does not appear to cleave target mRNAs. Also required for transcriptional gene silencing (TGS) of promoter regions which are complementary to bound short…	97.213	857	sp|Q9UL18|AGO1_HUMAN	842	sp|Q9UL18|AGO1_HUMAN Protein argonaute-1 OS=Homo sapiens OX=9606 GN=AGO1 PE=1 SV=3	sp|Q9UL18|AGO1_HUMAN	842	842	K	HISGQSNGRDPQALAKAVQVHQDTLRTMYFA	71.912	71.912	DPQALAK(1)AVQVHQDTLR	DPQALAK(72)AVQVHQDTLR	7	3	0.37132	35813	Identified
Q9UKV8	Protein argonaute-2	AGO2	FUNCTION: Required for RNA-mediated gene silencing (RNAi) by the RNA-induced silencing complex (RISC). The 'minimal RISC' appears to include AGO2 bound to a short guide RNA such as a microRNA (miRNA) or short interfering RNA (siRNA). These guide RNAs direct RISC to complementary mRNAs that are targets for RISC-mediated gene silencing. The precise mechanism of gene silencing depends on the degree …	97.207	859	sp|Q9UKV8|AGO2_HUMAN	608	sp|Q9UKV8|AGO2_HUMAN Protein argonaute-2 OS=Homo sapiens OX=9606 GN=AGO2 PE=1 SV=3	sp|Q9UKV8|AGO2_HUMAN	608	608	K	FLGADVTHPPAGDGKKPSIAAVVGSMDAHPN	107.46	82.822	K(1)PSIAAVVGSMDAHPNR	K(83)PSIAAVVGSMDAHPNR	1	2	0.81395	378370	Identified
Q9UKV8	Protein argonaute-2	AGO2	FUNCTION: Required for RNA-mediated gene silencing (RNAi) by the RNA-induced silencing complex (RISC). The 'minimal RISC' appears to include AGO2 bound to a short guide RNA such as a microRNA (miRNA) or short interfering RNA (siRNA). These guide RNAs direct RISC to complementary mRNAs that are targets for RISC-mediated gene silencing. The precise mechanism of gene silencing depends on the degree …	97.207	859	sp|Q9UKV8|AGO2_HUMAN	98	sp|Q9UKV8|AGO2_HUMAN Protein argonaute-2 OS=Homo sapiens OX=9606 GN=AGO2 PE=1 SV=3	sp|Q9UKV8|AGO2_HUMAN	98	98	K	KTQIFGDRKPVFDGRKNLYTAMPLPIGRDKV	57.293	57.293	K(1)NLYTAMPLPIGR	K(57)NLYTAMPLPIGR	1	2	-4.6328	182160	Identified
Q9UKV8	Protein argonaute-2	AGO2	FUNCTION: Required for RNA-mediated gene silencing (RNAi) by the RNA-induced silencing complex (RISC). The 'minimal RISC' appears to include AGO2 bound to a short guide RNA such as a microRNA (miRNA) or short interfering RNA (siRNA). These guide RNAs direct RISC to complementary mRNAs that are targets for RISC-mediated gene silencing. The precise mechanism of gene silencing depends on the degree …	97.207	859	sp|Q9UKV8|AGO2_HUMAN	381	sp|Q9UKV8|AGO2_HUMAN Protein argonaute-2 OS=Homo sapiens OX=9606 GN=AGO2 PE=1 SV=3	sp|Q9UKV8|AGO2_HUMAN	381	381	K	RATARSAPDRQEEISKLMRSASFNTDPYVRE	48.822	48.822	SAPDRQEEISK(1)LMR	SAPDRQEEISK(49)LMR	11	3	-0.65176	72122	Identified
Q9UKV8	Protein argonaute-2	AGO2	FUNCTION: Required for RNA-mediated gene silencing (RNAi) by the RNA-induced silencing complex (RISC). The 'minimal RISC' appears to include AGO2 bound to a short guide RNA such as a microRNA (miRNA) or short interfering RNA (siRNA). These guide RNAs direct RISC to complementary mRNAs that are targets for RISC-mediated gene silencing. The precise mechanism of gene silencing depends on the degree …	97.207	859	sp|Q9UKV8|AGO2_HUMAN	355	sp|Q9UKV8|AGO2_HUMAN Protein argonaute-2 OS=Homo sapiens OX=9606 GN=AGO2 PE=1 SV=3	sp|Q9UKV8|AGO2_HUMAN	355	355	K	PLEVCNIVAGQRCIKKLTDNQTSTMIRATAR	154.94	154.94	K(1)LTDNQTSTMIR	K(150)LTDNQTSTMIR	1	2	-0.52639	217800	Identified
Q9UKV8	Protein argonaute-2	AGO2	FUNCTION: Required for RNA-mediated gene silencing (RNAi) by the RNA-induced silencing complex (RISC). The 'minimal RISC' appears to include AGO2 bound to a short guide RNA such as a microRNA (miRNA) or short interfering RNA (siRNA). These guide RNAs direct RISC to complementary mRNAs that are targets for RISC-mediated gene silencing. The precise mechanism of gene silencing depends on the degree …	97.207	859	sp|Q9UKV8|AGO2_HUMAN	726	sp|Q9UKV8|AGO2_HUMAN Protein argonaute-2 OS=Homo sapiens OX=9606 GN=AGO2 PE=1 SV=3	sp|Q9UKV8|AGO2_HUMAN	726	726	K	HHTRLFCTDKNERVGKSGNIPAGTTVDTKIT	153.26	153.26	VGK(1)SGNIPAGTTVDTK	VGK(150)SGNIPAGTTVDTK(-150)	3	2	-0.53777	179810	Identified
Q9UKV8	Protein argonaute-2	AGO2	FUNCTION: Required for RNA-mediated gene silencing (RNAi) by the RNA-induced silencing complex (RISC). The 'minimal RISC' appears to include AGO2 bound to a short guide RNA such as a microRNA (miRNA) or short interfering RNA (siRNA). These guide RNAs direct RISC to complementary mRNAs that are targets for RISC-mediated gene silencing. The precise mechanism of gene silencing depends on the degree …	97.207	859	sp|Q9UKV8|AGO2_HUMAN	720	sp|Q9UKV8|AGO2_HUMAN Protein argonaute-2 OS=Homo sapiens OX=9606 GN=AGO2 PE=1 SV=3	sp|Q9UKV8|AGO2_HUMAN	720	720	K	IVVQKRHHTRLFCTDKNERVGKSGNIPAGTT	91.783	91.783	LFCTDK(1)NER	LFCTDK(92)NER	6	2	-0.15354	337860	Identified
Q9UKV8	Protein argonaute-2	AGO2	FUNCTION: Required for RNA-mediated gene silencing (RNAi) by the RNA-induced silencing complex (RISC). The 'minimal RISC' appears to include AGO2 bound to a short guide RNA such as a microRNA (miRNA) or short interfering RNA (siRNA). These guide RNAs direct RISC to complementary mRNAs that are targets for RISC-mediated gene silencing. The precise mechanism of gene silencing depends on the degree …	97.207	859	sp|Q9UKV8|AGO2_HUMAN	425	sp|Q9UKV8|AGO2_HUMAN Protein argonaute-2 OS=Homo sapiens OX=9606 GN=AGO2 PE=1 SV=3	sp|Q9UKV8|AGO2_HUMAN	425	425	K	GRVLQPPSILYGGRNKAIATPVQGVWDMRNK	110.58	105.08	NK(1)AIATPVQGVWDMR	NK(110)AIATPVQGVWDMR	2	2	0.50985	385840	Identified
Q9UKV8	Protein argonaute-2	AGO2	FUNCTION: Required for RNA-mediated gene silencing (RNAi) by the RNA-induced silencing complex (RISC). The 'minimal RISC' appears to include AGO2 bound to a short guide RNA such as a microRNA (miRNA) or short interfering RNA (siRNA). These guide RNAs direct RISC to complementary mRNAs that are targets for RISC-mediated gene silencing. The precise mechanism of gene silencing depends on the degree …	97.207	859	sp|Q9UKV8|AGO2_HUMAN	550	sp|Q9UKV8|AGO2_HUMAN Protein argonaute-2 OS=Homo sapiens OX=9606 GN=AGO2 PE=1 SV=3	sp|Q9UKV8|AGO2_HUMAN	550	550	K	VGDTVLGMATQCVQMKNVQRTTPQTLSNLCL	139.94	139.94	VGDTVLGMATQCVQMK(1)NVQR	VGDTVLGMATQCVQMK(140)NVQR	16	3	0.54185	238770	Identified
Q9UKV8	Protein argonaute-2	AGO2	FUNCTION: Required for RNA-mediated gene silencing (RNAi) by the RNA-induced silencing complex (RISC). The 'minimal RISC' appears to include AGO2 bound to a short guide RNA such as a microRNA (miRNA) or short interfering RNA (siRNA). These guide RNAs direct RISC to complementary mRNAs that are targets for RISC-mediated gene silencing. The precise mechanism of gene silencing depends on the degree …	97.207	859	sp|Q9UKV8|AGO2_HUMAN	276	sp|Q9UKV8|AGO2_HUMAN Protein argonaute-2 OS=Homo sapiens OX=9606 GN=AGO2 PE=1 SV=3	sp|Q9UKV8|AGO2_HUMAN	276	276	K	EIKGLKVEITHCGQMKRKYRVCNVTRRPASH	74.269	74.269	VEITHCGQMK(1)R	VEITHCGQMK(74)R	10	3	0.60344	233440	Identified
Q9UKV8	Protein argonaute-2	AGO2	FUNCTION: Required for RNA-mediated gene silencing (RNAi) by the RNA-induced silencing complex (RISC). The 'minimal RISC' appears to include AGO2 bound to a short guide RNA such as a microRNA (miRNA) or short interfering RNA (siRNA). These guide RNAs direct RISC to complementary mRNAs that are targets for RISC-mediated gene silencing. The precise mechanism of gene silencing depends on the degree …	97.207	859	sp|Q9UKV8|AGO2_HUMAN	65	sp|Q9UKV8|AGO2_HUMAN Protein argonaute-2 OS=Homo sapiens OX=9606 GN=AGO2 PE=1 SV=3	sp|Q9UKV8|AGO2_HUMAN	65	65	K	PKIDIYHYELDIKPEKCPRRVNREIVEHMVQ	44.045	44.045	IDIYHYELDIK(0.012)PEK(0.988)CPR	IDIYHYELDIK(-19)PEK(19)CPR	14	4	-0.71689	28025	Identified
Q9UKV8	Protein argonaute-2	AGO2	FUNCTION: Required for RNA-mediated gene silencing (RNAi) by the RNA-induced silencing complex (RISC). The 'minimal RISC' appears to include AGO2 bound to a short guide RNA such as a microRNA (miRNA) or short interfering RNA (siRNA). These guide RNAs direct RISC to complementary mRNAs that are targets for RISC-mediated gene silencing. The precise mechanism of gene silencing depends on the degree …	97.207	859	sp|Q9UKV8|AGO2_HUMAN	248	sp|Q9UKV8|AGO2_HUMAN Protein argonaute-2 OS=Homo sapiens OX=9606 GN=AGO2 PE=1 SV=3	sp|Q9UKV8|AGO2_HUMAN	248	248	K	FVCEVLDFKSIEEQQKPLTDSQRVKFTKEIK	135.13	135.13	SIEEQQK(1)PLTDSQR	SIEEQQK(140)PLTDSQR	7	2	0.058457	238720	Identified
Q9UKV8	Protein argonaute-2	AGO2	FUNCTION: Required for RNA-mediated gene silencing (RNAi) by the RNA-induced silencing complex (RISC). The 'minimal RISC' appears to include AGO2 bound to a short guide RNA such as a microRNA (miRNA) or short interfering RNA (siRNA). These guide RNAs direct RISC to complementary mRNAs that are targets for RISC-mediated gene silencing. The precise mechanism of gene silencing depends on the degree …	97.207	859	sp|Q9UKV8|AGO2_HUMAN	844	sp|Q9UKV8|AGO2_HUMAN Protein argonaute-2 OS=Homo sapiens OX=9606 GN=AGO2 PE=1 SV=3	sp|Q9UKV8|AGO2_HUMAN	844	844	K	HTSGQSNGRDHQALAKAVQVHQDTLRTMYFA	51.07	51.07	DHQALAK(1)AVQVHQDTLR	DHQALAK(51)AVQVHQDTLR	7	4	0.32562	166630	Identified
Q9H9G7	Protein argonaute-3	AGO3	FUNCTION: Required for RNA-mediated gene silencing (RNAi). Binds to short RNAs such as microRNAs (miRNAs) and represses the translation of mRNAs which are complementary to them. Proposed to be involved in stabilization of small RNA derivates (siRNA) derived from processed RNA polymerase III-transcribed Alu repeats containing a DR2 retinoic acid response element (RARE) in stem cells and in the sub…	97.359	860	sp|Q9H9G7|AGO3_HUMAN;sp|Q9HCK5|AGO4_HUMAN;sp|Q9UL18|AGO1_HUMAN	480;471;477	sp|Q9H9G7|AGO3_HUMAN Protein argonaute-3 OS=Homo sapiens OX=9606 GN=AGO3 PE=1 SV=2;sp|Q9HCK5|AGO4_HUMAN Protein argonaute-4 OS=Homo sapiens OX=9606 GN=AGO4 PE=1 SV=2;sp|Q9UL18|AGO1_HUMAN Protein argonaute-1 OS=Homo sapiens OX=9606 GN=AGO1 PE=1 SV=3	sp|Q9H9G7|AGO3_HUMAN;sp|Q9UL18|AGO1_HUMAN	480;477	480	K	EEILKGFTDQLRKISKDAGMPIQGQPCFCKY;EEVLKNFTDQLRKISKDAGMPIQGQPCFCKY	66.619	66.619	ISK(1)DAGMPIQGQPCFCK	ISK(66)DAGMPIQGQPCFCK(-66)	3	3	0.3929	74490	Identified
Q9H9G7	Protein argonaute-3	AGO3	FUNCTION: Required for RNA-mediated gene silencing (RNAi). Binds to short RNAs such as microRNAs (miRNAs) and represses the translation of mRNAs which are complementary to them. Proposed to be involved in stabilization of small RNA derivates (siRNA) derived from processed RNA polymerase III-transcribed Alu repeats containing a DR2 retinoic acid response element (RARE) in stem cells and in the sub…	97.359	860	sp|Q9H9G7|AGO3_HUMAN	845	sp|Q9H9G7|AGO3_HUMAN Protein argonaute-3 OS=Homo sapiens OX=9606 GN=AGO3 PE=1 SV=2	sp|Q9H9G7|AGO3_HUMAN	845	845	K	HVSGQSNGRDPQALAKAVQIHQDTLRTMYFA	57.279	57.279	DPQALAK(1)AVQIHQDTLR	DPQALAK(57)AVQIHQDTLR	7	3	-1.365	66948	Identified
Q9H9G7	Protein argonaute-3	AGO3	FUNCTION: Required for RNA-mediated gene silencing (RNAi). Binds to short RNAs such as microRNAs (miRNAs) and represses the translation of mRNAs which are complementary to them. Proposed to be involved in stabilization of small RNA derivates (siRNA) derived from processed RNA polymerase III-transcribed Alu repeats containing a DR2 retinoic acid response element (RARE) in stem cells and in the sub…	97.359	860	sp|Q9H9G7|AGO3_HUMAN	555	sp|Q9H9G7|AGO3_HUMAN Protein argonaute-3 OS=Homo sapiens OX=9606 GN=AGO3 PE=1 SV=2	sp|Q9H9G7|AGO3_HUMAN	555	555	K	LLGMATQCVQVKNVIKTSPQTLSNLCLKINV	75.012	75.012	NVIK(1)TSPQTLSNLCLK	NVIK(58)TSPQTLSNLCLK(-58)	4	2	-0.84775	32876	Identified
Q9H9G7	Protein argonaute-3	AGO3	FUNCTION: Required for RNA-mediated gene silencing (RNAi). Binds to short RNAs such as microRNAs (miRNAs) and represses the translation of mRNAs which are complementary to them. Proposed to be involved in stabilization of small RNA derivates (siRNA) derived from processed RNA polymerase III-transcribed Alu repeats containing a DR2 retinoic acid response element (RARE) in stem cells and in the sub…	97.359	860	sp|Q9H9G7|AGO3_HUMAN;sp|Q9HCK5|AGO4_HUMAN;sp|Q9UL18|AGO1_HUMAN	367;356;364	sp|Q9H9G7|AGO3_HUMAN Protein argonaute-3 OS=Homo sapiens OX=9606 GN=AGO3 PE=1 SV=2;sp|Q9HCK5|AGO4_HUMAN Protein argonaute-4 OS=Homo sapiens OX=9606 GN=AGO4 PE=1 SV=2;sp|Q9UL18|AGO1_HUMAN Protein argonaute-1 OS=Homo sapiens OX=9606 GN=AGO1 PE=1 SV=3	sp|Q9H9G7|AGO3_HUMAN;sp|Q9UL18|AGO1_HUMAN	367;364	367	K	RCIKKLTDNQTSTMIKATARSAPDRQEEISR	79.795	79.795	LTDNQTSTMIK(1)ATAR	LTDNQTSTMIK(80)ATAR	11	3	-0.023483	97761	Identified
Q9H9G7	Protein argonaute-3	AGO3	FUNCTION: Required for RNA-mediated gene silencing (RNAi). Binds to short RNAs such as microRNAs (miRNAs) and represses the translation of mRNAs which are complementary to them. Proposed to be involved in stabilization of small RNA derivates (siRNA) derived from processed RNA polymerase III-transcribed Alu repeats containing a DR2 retinoic acid response element (RARE) in stem cells and in the sub…	97.359	860	sp|Q9H9G7|AGO3_HUMAN	609	sp|Q9H9G7|AGO3_HUMAN Protein argonaute-3 OS=Homo sapiens OX=9606 GN=AGO3 PE=1 SV=2	sp|Q9H9G7|AGO3_HUMAN	609	609	K	FLGADVTHPPAGDGKKPSIAAVVGSMDAHPS	43.904	43.904	K(1)PSIAAVVGSMDAHPSR	K(44)PSIAAVVGSMDAHPSR	1	3	3.4076	55980	Identified
Q9NRZ5	1-acyl-sn-glycerol-3-phosphate acyltransferase delta	AGPAT4	FUNCTION: Converts 1-acyl-sn-glycerol-3-phosphate (lysophosphatidic acid or LPA) into 1,2-diacyl-sn-glycerol-3-phosphate (phosphatidic acid or PA) by incorporating an acyl moiety at the sn-2 position of the glycerol backbone (By similarity). Exhibits high acyl-CoA specificity for polyunsaturated fatty acyl-CoA, especially docosahexaenoyl-CoA (22:6-CoA, DHA-CoA) (By similarity). {ECO:0000250|UniPr…	44.021	378	sp|Q9NRZ5|PLCD_HUMAN	281	sp|Q9NRZ5|PLCD_HUMAN 1-acyl-sn-glycerol-3-phosphate acyltransferase delta OS=Homo sapiens OX=9606 GN=AGPAT4 PE=1 SV=1	sp|Q9NRZ5|PLCD_HUMAN	281	281	K	DDDECSAWLHKLYQEKDAFQEEYYRTGTFPE	78.043	78.043	LYQEK(1)DAFQEEYYR	LYQEK(78)DAFQEEYYR	5	3	1.6537	116790	Identified
P23526	Adenosylhomocysteinase	AHCY	FUNCTION: Adenosylhomocysteine is a competitive inhibitor of S-adenosyl-L-methionine-dependent methyl transferase reactions; therefore adenosylhomocysteinase may play a key role in the control of methylations via regulation of the intracellular concentration of adenosylhomocysteine. {ECO:0000269|PubMed:12590576}.	47.716	432	sp|P23526|SAHH_HUMAN	226	sp|P23526|SAHH_HUMAN Adenosylhomocysteinase OS=Homo sapiens OX=9606 GN=AHCY PE=1 SV=4	sp|P23526|SAHH_HUMAN	226	226	K	IAGKVAVVAGYGDVGKGCAQALRGFGARVII	124.24	124.24	VAVVAGYGDVGK(1)GCAQALR	VAVVAGYGDVGK(120)GCAQALR	12	2	0.46355	193540	Identified
P23526	Adenosylhomocysteinase	AHCY	FUNCTION: Adenosylhomocysteine is a competitive inhibitor of S-adenosyl-L-methionine-dependent methyl transferase reactions; therefore adenosylhomocysteinase may play a key role in the control of methylations via regulation of the intracellular concentration of adenosylhomocysteine. {ECO:0000269|PubMed:12590576}.	47.716	432	sp|P23526|SAHH_HUMAN	20	sp|P23526|SAHH_HUMAN Adenosylhomocysteinase OS=Homo sapiens OX=9606 GN=AHCY PE=1 SV=4	sp|P23526|SAHH_HUMAN	20	20	K	LPYKVADIGLAAWGRKALDIAENEMPGLMRM	65.408	65.408	K(1)ALDIAENEMPGLMR	K(65)ALDIAENEMPGLMR	1	3	-1.1718	135730	Identified
P23526	Adenosylhomocysteinase	AHCY	FUNCTION: Adenosylhomocysteine is a competitive inhibitor of S-adenosyl-L-methionine-dependent methyl transferase reactions; therefore adenosylhomocysteinase may play a key role in the control of methylations via regulation of the intracellular concentration of adenosylhomocysteine. {ECO:0000269|PubMed:12590576}.	47.716	432	sp|P23526|SAHH_HUMAN	186	sp|P23526|SAHH_HUMAN Adenosylhomocysteinase OS=Homo sapiens OX=9606 GN=AHCY PE=1 SV=4	sp|P23526|SAHH_HUMAN	186	186	K	GILKVPAINVNDSVTKSKFDNLYGCRESLID	201.66	201.66	VPAINVNDSVTK(0.99)SK(0.01)	VPAINVNDSVTK(20)SK(-20)	12	2	-0.60105	511320	Identified
P23526	Adenosylhomocysteinase	AHCY	FUNCTION: Adenosylhomocysteine is a competitive inhibitor of S-adenosyl-L-methionine-dependent methyl transferase reactions; therefore adenosylhomocysteinase may play a key role in the control of methylations via regulation of the intracellular concentration of adenosylhomocysteine. {ECO:0000269|PubMed:12590576}.	47.716	432	sp|P23526|SAHH_HUMAN	401	sp|P23526|SAHH_HUMAN Adenosylhomocysteinase OS=Homo sapiens OX=9606 GN=AHCY PE=1 SV=4	sp|P23526|SAHH_HUMAN	401	401	K	LPKKLDEAVAEAHLGKLNVKLTKLTEKQAQY	42.446	42.446	LDEAVAEAHLGK(0.709)LNVK(0.291)	LDEAVAEAHLGK(3.9)LNVK(-3.9)	12	2	-2.9033	29111	Identified
P23526	Adenosylhomocysteinase	AHCY	FUNCTION: Adenosylhomocysteine is a competitive inhibitor of S-adenosyl-L-methionine-dependent methyl transferase reactions; therefore adenosylhomocysteinase may play a key role in the control of methylations via regulation of the intracellular concentration of adenosylhomocysteine. {ECO:0000269|PubMed:12590576}.	47.716	432	sp|P23526|SAHH_HUMAN	389	sp|P23526|SAHH_HUMAN Adenosylhomocysteinase OS=Homo sapiens OX=9606 GN=AHCY PE=1 SV=4	sp|P23526|SAHH_HUMAN	389	389	K	THPDKYPVGVHFLPKKLDEAVAEAHLGKLNV	71.219	71.219	K(1)LDEAVAEAHLGK	K(71)LDEAVAEAHLGK(-71)	1	2	-3.4672	107840	Identified
P23526	Adenosylhomocysteinase	AHCY	FUNCTION: Adenosylhomocysteine is a competitive inhibitor of S-adenosyl-L-methionine-dependent methyl transferase reactions; therefore adenosylhomocysteinase may play a key role in the control of methylations via regulation of the intracellular concentration of adenosylhomocysteine. {ECO:0000269|PubMed:12590576}.	47.716	432	sp|P23526|SAHH_HUMAN	405	sp|P23526|SAHH_HUMAN Adenosylhomocysteinase OS=Homo sapiens OX=9606 GN=AHCY PE=1 SV=4	sp|P23526|SAHH_HUMAN	405	405	K	LDEAVAEAHLGKLNVKLTKLTEKQAQYLGMS	51.569	51.569	LDEAVAEAHLGK(0.361)LNVK(0.639)	LDEAVAEAHLGK(-2.5)LNVK(2.5)	16	3	-0.75875	86445	Identified
O43865	S-adenosylhomocysteine hydrolase-like protein 1	AHCYL1	FUNCTION: Multifaceted cellular regulator which coordinates several essential cellular functions including regulation of epithelial HCO3(-) and fluid secretion, mRNA processing and DNA replication. Regulates ITPR1 sensitivity to inositol 1,4,5-trisphosphate competing for the common binding site and acting as endogenous 'pseudoligand' whose inhibitory activity can be modulated by its phosphorylati…	58.951	530	sp|O43865|SAHH2_HUMAN;sp|Q96HN2|SAHH3_HUMAN	432;513	sp|O43865|SAHH2_HUMAN S-adenosylhomocysteine hydrolase-like protein 1 OS=Homo sapiens OX=9606 GN=AHCYL1 PE=1 SV=2;sp|Q96HN2|SAHH3_HUMAN Adenosylhomocysteinase 3 OS=Homo sapiens OX=9606 GN=AHCYL2 PE=1 SV=1	sp|O43865|SAHH2_HUMAN	432	432	K	ERVRSQVDHVIWPDGKRVVLLAEGRLLNLSC	48.822	48.822	SQVDHVIWPDGK(1)R	SQVDHVIWPDGK(49)R	12	3	1.4502	327480	Identified
O43865	S-adenosylhomocysteine hydrolase-like protein 1	AHCYL1	FUNCTION: Multifaceted cellular regulator which coordinates several essential cellular functions including regulation of epithelial HCO3(-) and fluid secretion, mRNA processing and DNA replication. Regulates ITPR1 sensitivity to inositol 1,4,5-trisphosphate competing for the common binding site and acting as endogenous 'pseudoligand' whose inhibitory activity can be modulated by its phosphorylati…	58.951	530	sp|O43865|SAHH2_HUMAN;sp|Q96HN2|SAHH3_HUMAN	286;367	sp|O43865|SAHH2_HUMAN S-adenosylhomocysteine hydrolase-like protein 1 OS=Homo sapiens OX=9606 GN=AHCYL1 PE=1 SV=2;sp|Q96HN2|SAHH3_HUMAN Adenosylhomocysteinase 3 OS=Homo sapiens OX=9606 GN=AHCYL2 PE=1 SV=1	sp|O43865|SAHH2_HUMAN	286	286	K	LCVPAMNVNDSVTKQKFDNLYCCRESILDGL	93.162	93.162	LCVPAMNVNDSVTK(0.5)QK(0.5)	LCVPAMNVNDSVTK(0)QK(0)	16	2	0.15399	243830	Identified
O43865	S-adenosylhomocysteine hydrolase-like protein 1	AHCYL1	FUNCTION: Multifaceted cellular regulator which coordinates several essential cellular functions including regulation of epithelial HCO3(-) and fluid secretion, mRNA processing and DNA replication. Regulates ITPR1 sensitivity to inositol 1,4,5-trisphosphate competing for the common binding site and acting as endogenous 'pseudoligand' whose inhibitory activity can be modulated by its phosphorylati…	58.951	530	sp|O43865|SAHH2_HUMAN	100	sp|O43865|SAHH2_HUMAN S-adenosylhomocysteine hydrolase-like protein 1 OS=Homo sapiens OX=9606 GN=AHCYL1 PE=1 SV=2	sp|O43865|SAHH2_HUMAN	100	100	K	SDDEVSPREKQQTNSKGSSNFCVKNIKQAEF	55.754	55.754	QQTNSK(1)GSSNFCVK	QQTNSK(34)GSSNFCVK(-34)	6	3	0.62615	46752	Identified
O43865	S-adenosylhomocysteine hydrolase-like protein 1	AHCYL1	FUNCTION: Multifaceted cellular regulator which coordinates several essential cellular functions including regulation of epithelial HCO3(-) and fluid secretion, mRNA processing and DNA replication. Regulates ITPR1 sensitivity to inositol 1,4,5-trisphosphate competing for the common binding site and acting as endogenous 'pseudoligand' whose inhibitory activity can be modulated by its phosphorylati…	58.951	530	sp|O43865|SAHH2_HUMAN	108	sp|O43865|SAHH2_HUMAN S-adenosylhomocysteine hydrolase-like protein 1 OS=Homo sapiens OX=9606 GN=AHCYL1 PE=1 SV=2	sp|O43865|SAHH2_HUMAN	108	108	K	EKQQTNSKGSSNFCVKNIKQAEFGRREIEIA	143.39	143.39	GSSNFCVK(0.943)NIK(0.057)	GSSNFCVK(12)NIK(-12)	8	2	1.2121	161220	Identified
O43865	S-adenosylhomocysteine hydrolase-like protein 1	AHCYL1	FUNCTION: Multifaceted cellular regulator which coordinates several essential cellular functions including regulation of epithelial HCO3(-) and fluid secretion, mRNA processing and DNA replication. Regulates ITPR1 sensitivity to inositol 1,4,5-trisphosphate competing for the common binding site and acting as endogenous 'pseudoligand' whose inhibitory activity can be modulated by its phosphorylati…	58.951	530	sp|O43865|SAHH2_HUMAN;sp|Q96HN2|SAHH3_HUMAN	284;365	sp|O43865|SAHH2_HUMAN S-adenosylhomocysteine hydrolase-like protein 1 OS=Homo sapiens OX=9606 GN=AHCYL1 PE=1 SV=2;sp|Q96HN2|SAHH3_HUMAN Adenosylhomocysteinase 3 OS=Homo sapiens OX=9606 GN=AHCYL2 PE=1 SV=1	sp|O43865|SAHH2_HUMAN	284	284	K	GKLCVPAMNVNDSVTKQKFDNLYCCRESILD	93.162	93.162	LCVPAMNVNDSVTK(0.5)QK(0.5)	LCVPAMNVNDSVTK(0)QK(0)	14	2	0.15399	243830	Identified
O43865	S-adenosylhomocysteine hydrolase-like protein 1	AHCYL1	FUNCTION: Multifaceted cellular regulator which coordinates several essential cellular functions including regulation of epithelial HCO3(-) and fluid secretion, mRNA processing and DNA replication. Regulates ITPR1 sensitivity to inositol 1,4,5-trisphosphate competing for the common binding site and acting as endogenous 'pseudoligand' whose inhibitory activity can be modulated by its phosphorylati…	58.951	530	sp|O43865|SAHH2_HUMAN;sp|Q96HN2|SAHH3_HUMAN	141;222	sp|O43865|SAHH2_HUMAN S-adenosylhomocysteine hydrolase-like protein 1 OS=Homo sapiens OX=9606 GN=AHCYL1 PE=1 SV=2;sp|Q96HN2|SAHH3_HUMAN Adenosylhomocysteinase 3 OS=Homo sapiens OX=9606 GN=AHCYL2 PE=1 SV=1	sp|O43865|SAHH2_HUMAN	141	141	K	DMSALISLRKRAQGEKPLAGAKIVGCTHITA	163.43	163.43	AQGEK(1)PLAGAK	AQGEK(110)PLAGAK(-110)	5	2	0.22298	496240	Identified
O43865	S-adenosylhomocysteine hydrolase-like protein 1	AHCYL1	FUNCTION: Multifaceted cellular regulator which coordinates several essential cellular functions including regulation of epithelial HCO3(-) and fluid secretion, mRNA processing and DNA replication. Regulates ITPR1 sensitivity to inositol 1,4,5-trisphosphate competing for the common binding site and acting as endogenous 'pseudoligand' whose inhibitory activity can be modulated by its phosphorylati…	58.951	530	sp|O43865|SAHH2_HUMAN;sp|Q96HN2|SAHH3_HUMAN	270;351	sp|O43865|SAHH2_HUMAN S-adenosylhomocysteine hydrolase-like protein 1 OS=Homo sapiens OX=9606 GN=AHCYL1 PE=1 SV=2;sp|Q96HN2|SAHH3_HUMAN Adenosylhomocysteinase 3 OS=Homo sapiens OX=9606 GN=AHCYL2 PE=1 SV=1	sp|O43865|SAHH2_HUMAN	270	270	K	SVTGVHRLYQLSKAGKLCVPAMNVNDSVTKQ	137.39	137.39	AGK(1)LCVPAMNVNDSVTK	AGK(130)LCVPAMNVNDSVTK(-130)	3	3	3.3417	188070	Identified
Q09666	Neuroblast differentiation-associated protein AHNAK	AHNAK	FUNCTION: May be required for neuronal cell differentiation.	629.09	5890	sp|Q09666|AHNK_HUMAN	128	sp|Q09666|AHNK_HUMAN Neuroblast differentiation-associated protein AHNAK OS=Homo sapiens OX=9606 GN=AHNAK PE=1 SV=2	sp|Q09666|AHNK_HUMAN	128	128	K	VLSGDDEEYQRIYTTKIKPRLKSEDGVEGDL	103.8	103.8	IYTTK(0.998)IK(0.002)PR	IYTTK(27)IK(-27)PR	5	2	0.094445	66108	Identified
P35869	Aryl hydrocarbon receptor	AHR	FUNCTION: Ligand-activated transcriptional activator. Binds to the XRE promoter region of genes it activates (PubMed:10395741, PubMed:28602820, PubMed:7961644, PubMed:23275542, PubMed:30373764). Activates the expression of multiple phase I and II xenobiotic chemical metabolizing enzyme genes (such as the CYP1A1 gene) (PubMed:7961644). Mediates biochemical and toxic effects of halogenated aromatic…	96.146	848	sp|P35869|AHR_HUMAN	32	sp|P35869|AHR_HUMAN Aryl hydrocarbon receptor OS=Homo sapiens OX=9606 GN=AHR PE=1 SV=2	sp|P35869|AHR_HUMAN	32	32	K	KPVQKTVKPIPAEGIKSNPSKRHRDRLNTEL	48.363	48.363	TVKPIPAEGIK(0.85)SNPSK(0.15)	TVK(-45)PIPAEGIK(7.5)SNPSK(-7.5)	11	3	-0.96707	51534	Identified
O95433	Activator of 90 kDa heat shock protein ATPase homolog 1	AHSA1	FUNCTION: Acts as a co-chaperone of HSP90AA1 (PubMed:29127155). Activates the ATPase activity of HSP90AA1 leading to increase in its chaperone activity (PubMed:29127155). Competes with the inhibitory co-chaperone FNIP1 for binding to HSP90AA1, thereby providing a reciprocal regulatory mechanism for chaperoning of client proteins (PubMed:27353360). Competes with the inhibitory co-chaperone TSC1 fo…	38.274	338	sp|O95433|AHSA1_HUMAN	94	sp|O95433|AHSA1_HUMAN Activator of 90 kDa heat shock protein ATPase homolog 1 OS=Homo sapiens OX=9606 GN=AHSA1 PE=1 SV=1	sp|O95433|AHSA1_HUMAN	94	94	K	FFYEWSVKLNWTGTSKSGVQYKGHVEIPNLS	128.57	128.57	LNWTGTSK(1)SGVQYK	LNWTGTSK(59)SGVQYK(-59)	8	2	2.0909	62992	Identified
O95433	Activator of 90 kDa heat shock protein ATPase homolog 1	AHSA1	FUNCTION: Acts as a co-chaperone of HSP90AA1 (PubMed:29127155). Activates the ATPase activity of HSP90AA1 leading to increase in its chaperone activity (PubMed:29127155). Competes with the inhibitory co-chaperone FNIP1 for binding to HSP90AA1, thereby providing a reciprocal regulatory mechanism for chaperoning of client proteins (PubMed:27353360). Competes with the inhibitory co-chaperone TSC1 fo…	38.274	338	sp|O95433|AHSA1_HUMAN	212	sp|O95433|AHSA1_HUMAN Activator of 90 kDa heat shock protein ATPase homolog 1 OS=Homo sapiens OX=9606 GN=AHSA1 PE=1 SV=1	sp|O95433|AHSA1_HUMAN	212	212	K	ARPVGVKIPTCKITLKETFLTSPEELYRVFT	98.167	98.167	ITLK(1)ETFLTSPEELYR	ITLK(98)ETFLTSPEELYR	4	3	-0.54022	82641	Identified
Q719I0	Putative activator of 90 kDa heat shock protein ATPase homolog 2	AHSA2P	FUNCTION: Co-chaperone that stimulates HSP90 ATPase activity. {ECO:0000250|UniProtKB:Q12449}.	33.806	299	sp|Q719I0|AHSA2_HUMAN	277	sp|Q719I0|AHSA2_HUMAN Putative activator of 90 kDa heat shock protein ATPase homolog 2 OS=Homo sapiens OX=9606 GN=AHSA2P PE=5 SV=2	sp|Q719I0|AHSA2_HUMAN	277	277	K	LQLKEFLSICKEENMKFCWQKQHFEEIKGSL	134.66	134.66	EENMK(1)FCWQK	EENMK(87)FCWQK(-87)	5	2	0.38765	168820	Identified
Q719I0	Putative activator of 90 kDa heat shock protein ATPase homolog 2	AHSA2P	FUNCTION: Co-chaperone that stimulates HSP90 ATPase activity. {ECO:0000250|UniProtKB:Q12449}.	33.806	299	sp|Q719I0|AHSA2_HUMAN	282	sp|Q719I0|AHSA2_HUMAN Putative activator of 90 kDa heat shock protein ATPase homolog 2 OS=Homo sapiens OX=9606 GN=AHSA2P PE=5 SV=2	sp|Q719I0|AHSA2_HUMAN	282	282	K	FLSICKEENMKFCWQKQHFEEIKGSLQLTPL	90.142	90.142	FCWQK(1)QHFEEIK	FCWQK(54)QHFEEIK(-54)	5	3	-0.05626	363740	Identified
Q96BJ3	Axin interactor, dorsalization-associated protein	AIDA	FUNCTION: Acts as a ventralizing factor during embryogenesis. Inhibits axin-mediated JNK activation by binding axin and disrupting axin homodimerization. This in turn antagonizes a Wnt/beta-catenin-independent dorsalization pathway activated by AXIN/JNK-signaling (By similarity). {ECO:0000250}.	35.023	306	sp|Q96BJ3|AIDA_HUMAN	60	sp|Q96BJ3|AIDA_HUMAN Axin interactor, dorsalization-associated protein OS=Homo sapiens OX=9606 GN=AIDA PE=1 SV=1	sp|Q96BJ3|AIDA_HUMAN	60	60	K	EAQAQHNNSEFTEEQKKTIGKIATCLELRSA	98.865	98.865	EAQAQHNNSEFTEEQK(0.732)K(0.268)	EAQAQHNNSEFTEEQK(4.4)K(-4.4)	16	3	2.579	25752	Identified
O95831	Apoptosis-inducing factor 1, mitochondrial	AIFM1	FUNCTION: Functions both as NADH oxidoreductase and as regulator of apoptosis (PubMed:20362274, PubMed:23217327, PubMed:17094969). In response to apoptotic stimuli, it is released from the mitochondrion intermembrane space into the cytosol and to the nucleus, where it functions as a proapoptotic factor in a caspase-independent pathway. The soluble form (AIFsol) found in the nucleus induces 'parth…	66.9	613	sp|O95831|AIFM1_HUMAN	518	sp|O95831|AIFM1_HUMAN Apoptosis-inducing factor 1, mitochondrial OS=Homo sapiens OX=9606 GN=AIFM1 PE=1 SV=1	sp|O95831|AIFM1_HUMAN	518	518	K	PTVGVFAKATAQDNPKSATEQSGTGIRSESE	74.62	46.823	ATAQDNPK(1)SATEQSGTGIR	ATAQDNPK(47)SATEQSGTGIR	8	2	1.9808	41172	Identified
O00170	AH receptor-interacting protein	AIP	FUNCTION: May play a positive role in AHR-mediated (aromatic hydrocarbon receptor) signaling, possibly by influencing its receptivity for ligand and/or its nuclear targeting.; FUNCTION: Cellular negative regulator of the hepatitis B virus (HBV) X protein.	37.636	330	sp|O00170|AIP_HUMAN	177	sp|O00170|AIP_HUMAN AH receptor-interacting protein OS=Homo sapiens OX=9606 GN=AIP PE=1 SV=2	sp|O00170|AIP_HUMAN	177	177	K	TYQQDPWAMTDEEKAKAVPLIHQEGNRLYRE	102.1	102.1	VESPGTYQQDPWAMTDEEK(0.5)AK(0.5)	VESPGTYQQDPWAMTDEEK(0)AK(0)	21	3	0.68384	53330	Identified
O00170	AH receptor-interacting protein	AIP	FUNCTION: May play a positive role in AHR-mediated (aromatic hydrocarbon receptor) signaling, possibly by influencing its receptivity for ligand and/or its nuclear targeting.; FUNCTION: Cellular negative regulator of the hepatitis B virus (HBV) X protein.	37.636	330	sp|O00170|AIP_HUMAN	175	sp|O00170|AIP_HUMAN AH receptor-interacting protein OS=Homo sapiens OX=9606 GN=AIP PE=1 SV=2	sp|O00170|AIP_HUMAN	175	175	K	PGTYQQDPWAMTDEEKAKAVPLIHQEGNRLY	102.1	102.1	VESPGTYQQDPWAMTDEEK(0.5)AK(0.5)	VESPGTYQQDPWAMTDEEK(0)AK(0)	19	3	0.68384	53330	Identified
O00170	AH receptor-interacting protein	AIP	FUNCTION: May play a positive role in AHR-mediated (aromatic hydrocarbon receptor) signaling, possibly by influencing its receptivity for ligand and/or its nuclear targeting.; FUNCTION: Cellular negative regulator of the hepatitis B virus (HBV) X protein.	37.636	330	sp|O00170|AIP_HUMAN	273	sp|O00170|AIP_HUMAN AH receptor-interacting protein OS=Homo sapiens OX=9606 GN=AIP PE=1 SV=2	sp|O00170|AIP_HUMAN	273	273	K	LNKYDDNVKAYFKRGKAHAAVWNAQEAQADF	128.46	128.46	GK(1)AHAAVWNAQEAQADFAK	GK(120)AHAAVWNAQEAQADFAK(-120)	2	3	2.0357	47713	Identified
O00170	AH receptor-interacting protein	AIP	FUNCTION: May play a positive role in AHR-mediated (aromatic hydrocarbon receptor) signaling, possibly by influencing its receptivity for ligand and/or its nuclear targeting.; FUNCTION: Cellular negative regulator of the hepatitis B virus (HBV) X protein.	37.636	330	sp|O00170|AIP_HUMAN	201	sp|O00170|AIP_HUMAN AH receptor-interacting protein OS=Homo sapiens OX=9606 GN=AIP PE=1 SV=2	sp|O00170|AIP_HUMAN	201	201	K	GNRLYREGHVKEAAAKYYDAIACLKNLQMKE	91.939	91.939	EAAAK(1)YYDAIACLK	EAAAK(80)YYDAIACLK(-80)	5	2	2.1004	222150	Identified
O00170	AH receptor-interacting protein	AIP	FUNCTION: May play a positive role in AHR-mediated (aromatic hydrocarbon receptor) signaling, possibly by influencing its receptivity for ligand and/or its nuclear targeting.; FUNCTION: Cellular negative regulator of the hepatitis B virus (HBV) X protein.	37.636	330	sp|O00170|AIP_HUMAN	266	sp|O00170|AIP_HUMAN AH receptor-interacting protein OS=Homo sapiens OX=9606 GN=AIP PE=1 SV=2	sp|O00170|AIP_HUMAN	266	266	K	LDHCSSILNKYDDNVKAYFKRGKAHAAVWNA	107.08	107.08	YDDNVK(1)AYFK	YDDNVK(46)AYFK(-46)	6	2	1.1844	43027	Identified
Q96IF1	LIM domain-containing protein ajuba	AJUBA	FUNCTION: Adapter or scaffold protein which participates in the assembly of numerous protein complexes and is involved in several cellular processes such as cell fate determination, cytoskeletal organization, repression of gene transcription, mitosis, cell-cell adhesion, cell differentiation, proliferation and migration. Contributes to the linking and/or strengthening of epithelia cell-cell junct…	56.933	538	sp|Q96IF1|AJUBA_HUMAN	462	sp|Q96IF1|AJUBA_HUMAN LIM domain-containing protein ajuba OS=Homo sapiens OX=9606 GN=AJUBA PE=1 SV=1	sp|Q96IF1|AJUBA_HUMAN	462	462	K	NQVYCVTDYHKNYAPKCAACGQPILPSEGCE	46.528	46.528	NYAPK(1)CAACGQPILPSEGCEDIVR	NYAPK(47)CAACGQPILPSEGCEDIVR	5	3	1.3056	14618	Identified
Q96IF1	LIM domain-containing protein ajuba	AJUBA	FUNCTION: Adapter or scaffold protein which participates in the assembly of numerous protein complexes and is involved in several cellular processes such as cell fate determination, cytoskeletal organization, repression of gene transcription, mitosis, cell-cell adhesion, cell differentiation, proliferation and migration. Contributes to the linking and/or strengthening of epithelia cell-cell junct…	56.933	538	sp|Q96IF1|AJUBA_HUMAN	340	sp|Q96IF1|AJUBA_HUMAN LIM domain-containing protein ajuba OS=Homo sapiens OX=9606 GN=AJUBA PE=1 SV=1	sp|Q96IF1|AJUBA_HUMAN	340	340	K	MREPEAREDYFGTCIKCNKGIYGQSNACQAL	162.8	162.8	EDYFGTCIK(0.996)CNK(0.004)	EDYFGTCIK(24)CNK(-24)	9	2	1.1348	179980	Identified
P00568	Adenylate kinase isoenzyme 1	AK1	FUNCTION: Catalyzes the reversible transfer of the terminal phosphate group between ATP and AMP. Also displays broad nucleoside diphosphate kinase activity. Plays an important role in cellular energy homeostasis and in adenine nucleotide metabolism. {ECO:0000255|HAMAP-Rule:MF_03171, ECO:0000269|PubMed:23416111}.	21.635	194	sp|P00568|KAD1_HUMAN	27	sp|P00568|KAD1_HUMAN Adenylate kinase isoenzyme 1 OS=Homo sapiens OX=9606 GN=AK1 PE=1 SV=3	sp|P00568|KAD1_HUMAN	27	27	K	FVVGGPGSGKGTQCEKIVQKYGYTHLSTGDL	98.009	98.009	GTQCEK(1)IVQK	GTQCEK(44)IVQK(-44)	6	2	0.90422	49623	Identified
P54819	Adenylate kinase 2, mitochondrial	AK2	FUNCTION: Catalyzes the reversible transfer of the terminal phosphate group between ATP and AMP. Plays an important role in cellular energy homeostasis and in adenine nucleotide metabolism. Adenylate kinase activity is critical for regulation of the phosphate utilization and the AMP de novo biosynthesis pathways. Plays a key role in hematopoiesis. {ECO:0000255|HAMAP-Rule:MF_03168, ECO:0000269|Pub…	26.477	239	sp|P54819|KAD2_HUMAN	147	sp|P54819|KAD2_HUMAN Adenylate kinase 2, mitochondrial OS=Homo sapiens OX=9606 GN=AK2 PE=1 SV=2	sp|P54819|KAD2_HUMAN	147	147	K	DSLLIRRITGRLIHPKSGRSYHEEFNPPKEP	82.716	82.716	LIHPK(1)SGR	LIHPK(83)SGR	5	2	0.085571	178510	Identified
P54819	Adenylate kinase 2, mitochondrial	AK2	FUNCTION: Catalyzes the reversible transfer of the terminal phosphate group between ATP and AMP. Plays an important role in cellular energy homeostasis and in adenine nucleotide metabolism. Adenylate kinase activity is critical for regulation of the phosphate utilization and the AMP de novo biosynthesis pathways. Plays a key role in hematopoiesis. {ECO:0000255|HAMAP-Rule:MF_03168, ECO:0000269|Pub…	26.477	239	sp|P54819|KAD2_HUMAN	181	sp|P54819|KAD2_HUMAN Adenylate kinase 2, mitochondrial OS=Homo sapiens OX=9606 GN=AK2 PE=1 SV=2	sp|P54819|KAD2_HUMAN	181	181	K	DITGEPLIRRSDDNEKALKIRLQAYHTQTTP	76.605	76.605	RSDDNEK(0.999)ALK(0.001)	RSDDNEK(32)ALK(-32)	7	3	1.3006	109700	Identified
P54819	Adenylate kinase 2, mitochondrial	AK2	FUNCTION: Catalyzes the reversible transfer of the terminal phosphate group between ATP and AMP. Plays an important role in cellular energy homeostasis and in adenine nucleotide metabolism. Adenylate kinase activity is critical for regulation of the phosphate utilization and the AMP de novo biosynthesis pathways. Plays a key role in hematopoiesis. {ECO:0000255|HAMAP-Rule:MF_03168, ECO:0000269|Pub…	26.477	239	sp|P54819|KAD2_HUMAN	62	sp|P54819|KAD2_HUMAN Adenylate kinase 2, mitochondrial OS=Homo sapiens OX=9606 GN=AK2 PE=1 SV=2	sp|P54819|KAD2_HUMAN	62	62	K	GDMLRAMVASGSELGKKLKATMDAGKLVSDE	133.76	133.76	AMVASGSELGK(0.737)K(0.263)	AMVASGSELGK(4.5)K(-4.5)	11	2	1.1169	308200	Identified
O43572	A-kinase anchor protein 10, mitochondrial	AKAP10	FUNCTION: Differentially targeted protein that binds to type I and II regulatory subunits of protein kinase A and anchors them to the mitochondria or the plasma membrane. Although the physiological relevance between PKA and AKAPS with mitochondria is not fully understood, one idea is that BAD, a proapoptotic member, is phosphorylated and inactivated by mitochondria-anchored PKA. It cannot be excl…	73.817	662	sp|O43572|AKA10_HUMAN	119	sp|O43572|AKA10_HUMAN A-kinase anchor protein 10, mitochondrial OS=Homo sapiens OX=9606 GN=AKAP10 PE=1 SV=2	sp|O43572|AKA10_HUMAN	119	119	K	GDLGRSCLDYQTQETKSSLSKTLEQVLHDTI	164.56	164.56	SCLDYQTQETK(0.999)SSLSK(0.001)	SCLDYQTQETK(31)SSLSK(-31)	11	2	0.20942	167670	Identified
O43572	A-kinase anchor protein 10, mitochondrial	AKAP10	FUNCTION: Differentially targeted protein that binds to type I and II regulatory subunits of protein kinase A and anchors them to the mitochondria or the plasma membrane. Although the physiological relevance between PKA and AKAPS with mitochondria is not fully understood, one idea is that BAD, a proapoptotic member, is phosphorylated and inactivated by mitochondria-anchored PKA. It cannot be excl…	73.817	662	sp|O43572|AKA10_HUMAN	312	sp|O43572|AKA10_HUMAN A-kinase anchor protein 10, mitochondrial OS=Homo sapiens OX=9606 GN=AKAP10 PE=1 SV=2	sp|O43572|AKA10_HUMAN	312	312	K	DAVNTFTKYISPDAAKPIPITEAMRNDIIAR	66.619	66.619	YISPDAAK(1)PIPITEAMR	YISPDAAK(67)PIPITEAMR	8	3	-0.32309	308400	Identified
O43572	A-kinase anchor protein 10, mitochondrial	AKAP10	FUNCTION: Differentially targeted protein that binds to type I and II regulatory subunits of protein kinase A and anchors them to the mitochondria or the plasma membrane. Although the physiological relevance between PKA and AKAPS with mitochondria is not fully understood, one idea is that BAD, a proapoptotic member, is phosphorylated and inactivated by mitochondria-anchored PKA. It cannot be excl…	73.817	662	sp|O43572|AKA10_HUMAN	423	sp|O43572|AKA10_HUMAN A-kinase anchor protein 10, mitochondrial OS=Homo sapiens OX=9606 GN=AKAP10 PE=1 SV=2	sp|O43572|AKA10_HUMAN	423	423	K	FWLAADNFQSQLAAKKGQYDGQEAQNDAMIL	73.345	73.345	K(1)GQYDGQEAQNDAMILYDK	K(73)GQYDGQEAQNDAMILYDK(-73)	1	3	0.55096	41720	Identified
Q9UKA4	A-kinase anchor protein 11	AKAP11	FUNCTION: Binds to type II regulatory subunits of protein kinase A and anchors/targets them.	210.51	1901	sp|Q9UKA4|AKA11_HUMAN	1661	sp|Q9UKA4|AKA11_HUMAN A-kinase anchor protein 11 OS=Homo sapiens OX=9606 GN=AKAP11 PE=1 SV=1	sp|Q9UKA4|AKA11_HUMAN	1661	1661	K	KKAVLAEKIVAEAIEKAERELSSTSLAADSG	83.438	83.438	IVAEAIEK(1)AER	IVAEAIEK(83)AER	8	2	0.18989	42464	Identified
Q12802	A-kinase anchor protein 13	AKAP13	FUNCTION: Scaffold protein that plays an important role in assembling signaling complexes downstream of several types of G protein-coupled receptors. Activates RHOA in response to signaling via G protein-coupled receptors via its function as Rho guanine nucleotide exchange factor (PubMed:11546812, PubMed:15229649, PubMed:23090968, PubMed:25186459, PubMed:24993829). May also activate other Rho fam…	307.55	2813	sp|Q12802|AKP13_HUMAN	2191	sp|Q12802|AKP13_HUMAN A-kinase anchor protein 13 OS=Homo sapiens OX=9606 GN=AKAP13 PE=1 SV=2	sp|Q12802|AKP13_HUMAN	2191	2191	K	QSLSLVKDVIGAVDSKVASYEKKVRLNEIYT	90.156	90.156	DVIGAVDSK(1)VASYEK	DVIGAVDSK(33)VASYEK(-33)	9	2	0.68329	39499	Identified
Q9ULX6	A-kinase anchor protein 8-like	AKAP8L	FUNCTION: Could play a role in constitutive transport element (CTE)-mediated gene expression by association with DHX9. Increases CTE-dependent nuclear unspliced mRNA export (PubMed:10748171, PubMed:11402034). Proposed to target PRKACA to the nucleus but does not seem to be implicated in the binding of regulatory subunit II of PKA (PubMed:10761695, PubMed:11884601). May be involved in nuclear enve…	71.639	646	sp|Q9ULX6|AKP8L_HUMAN	478	sp|Q9ULX6|AKP8L_HUMAN A-kinase anchor protein 8-like OS=Homo sapiens OX=9606 GN=AKAP8L PE=1 SV=4	sp|Q9ULX6|AKP8L_HUMAN	478	478	K	DQDLTQEIAMEHFVKKVEAAHCAACDLFIPM	45.183	45.183	DQDLTQEIAMEHFVK(0.5)K(0.5)	DQDLTQEIAMEHFVK(0)K(0)	16	3	-2.7023	106610	Identified
Q9ULX6	A-kinase anchor protein 8-like	AKAP8L	FUNCTION: Could play a role in constitutive transport element (CTE)-mediated gene expression by association with DHX9. Increases CTE-dependent nuclear unspliced mRNA export (PubMed:10748171, PubMed:11402034). Proposed to target PRKACA to the nucleus but does not seem to be implicated in the binding of regulatory subunit II of PKA (PubMed:10761695, PubMed:11884601). May be involved in nuclear enve…	71.639	646	sp|Q9ULX6|AKP8L_HUMAN	477	sp|Q9ULX6|AKP8L_HUMAN A-kinase anchor protein 8-like OS=Homo sapiens OX=9606 GN=AKAP8L PE=1 SV=4	sp|Q9ULX6|AKP8L_HUMAN	477	477	K	RDQDLTQEIAMEHFVKKVEAAHCAACDLFIP	45.183	45.183	DQDLTQEIAMEHFVK(0.5)K(0.5)	DQDLTQEIAMEHFVK(0)K(0)	15	3	-2.7023	106610	Identified
P14550	Aldo-keto reductase family 1 member A1	AKR1A1	FUNCTION: Catalyzes the NADPH-dependent reduction of a wide variety of carbonyl-containing compounds to their corresponding alcohols. Displays enzymatic activity towards endogenous metabolites such as aromatic and aliphatic aldehydes, ketones, monosaccharides and bile acids, with a preference for negatively charged substrates, such as glucuronate and succinic semialdehyde (PubMed:10510318). Funct…	36.573	325	sp|P14550|AK1A1_HUMAN	30	sp|P14550|AK1A1_HUMAN Aldo-keto reductase family 1 member A1 OS=Homo sapiens OX=9606 GN=AKR1A1 PE=1 SV=3	sp|P14550|AK1A1_HUMAN	30	30	K	PLIGLGTWKSEPGQVKAAVKYALSVGYRHID	44.82	44.82	MPLIGLGTWK(0.258)SEPGQVK(0.742)	MPLIGLGTWK(-4.6)SEPGQVK(4.6)	17	2	-1.6804	41573	Identified
P14550	Aldo-keto reductase family 1 member A1	AKR1A1	FUNCTION: Catalyzes the NADPH-dependent reduction of a wide variety of carbonyl-containing compounds to their corresponding alcohols. Displays enzymatic activity towards endogenous metabolites such as aromatic and aliphatic aldehydes, ketones, monosaccharides and bile acids, with a preference for negatively charged substrates, such as glucuronate and succinic semialdehyde (PubMed:10510318). Funct…	36.573	325	sp|P14550|AK1A1_HUMAN	308	sp|P14550|AK1A1_HUMAN Aldo-keto reductase family 1 member A1 OS=Homo sapiens OX=9606 GN=AKR1A1 PE=1 SV=3	sp|P14550|AK1A1_HUMAN	308	308	K	NKNWRYIVPMLTVDGKRVPRDAGHPLYPFND	74.424	74.424	YIVPMLTVDGK(1)R	YIVPMLTVDGK(74)R	11	2	-0.20123	136910	Identified
P14550	Aldo-keto reductase family 1 member A1	AKR1A1	FUNCTION: Catalyzes the NADPH-dependent reduction of a wide variety of carbonyl-containing compounds to their corresponding alcohols. Displays enzymatic activity towards endogenous metabolites such as aromatic and aliphatic aldehydes, ketones, monosaccharides and bile acids, with a preference for negatively charged substrates, such as glucuronate and succinic semialdehyde (PubMed:10510318). Funct…	36.573	325	sp|P14550|AK1A1_HUMAN	80	sp|P14550|AK1A1_HUMAN Aldo-keto reductase family 1 member A1 OS=Homo sapiens OX=9606 GN=AKR1A1 PE=1 SV=3	sp|P14550|AK1A1_HUMAN	80	80	K	GPGKAVPREELFVTSKLWNTKHHPEDVEPAL	112.7	112.7	EELFVTSK(0.974)LWNTK(0.026)	EELFVTSK(16)LWNTK(-16)	8	2	-0.16353	260590	Identified
C9JRZ8	Aldo-keto reductase family 1 member B15	AKR1B15	FUNCTION: [Isoform 1]: Catalyzes the NADPH-dependent reduction of a variety of carbonyl substrates, like aromatic aldehydes, alkenals, ketones and alpha-dicarbonyl compounds (PubMed:26222439, PubMed:21276782). In addition, catalyzes the reduction of androgens and estrogens with high positional selectivity (shows 17-beta-hydroxysteroid dehydrogenase activity) as well as 3-keto-acyl-CoAs (PubMed:25…	36.537	316	sp|C9JRZ8|AK1BF_HUMAN;sp|O60218|AK1BA_HUMAN	10;10	sp|C9JRZ8|AK1BF_HUMAN Aldo-keto reductase family 1 member B15 OS=Homo sapiens OX=9606 GN=AKR1B15 PE=1 SV=2;sp|O60218|AK1BA_HUMAN Aldo-keto reductase family 1 member B10 OS=Homo sapiens OX=9606 GN=AKR1B10 PE=1 SV=2	sp|C9JRZ8|AK1BF_HUMAN;sp|O60218|AK1BA_HUMAN	10;10	10	K	______MATFVELSTKAKMPIVGLGTWKSPL;______MATFVELSTKAKMPIVGLGTWRSLL	97.277	97.277	ATFVELSTK(0.5)AK(0.5)	ATFVELSTK(0)AK(0)	9	2	1.0332	183680	Identified
C9JRZ8	Aldo-keto reductase family 1 member B15	AKR1B15	FUNCTION: [Isoform 1]: Catalyzes the NADPH-dependent reduction of a variety of carbonyl substrates, like aromatic aldehydes, alkenals, ketones and alpha-dicarbonyl compounds (PubMed:26222439, PubMed:21276782). In addition, catalyzes the reduction of androgens and estrogens with high positional selectivity (shows 17-beta-hydroxysteroid dehydrogenase activity) as well as 3-keto-acyl-CoAs (PubMed:25…	36.537	316	sp|C9JRZ8|AK1BF_HUMAN;sp|O60218|AK1BA_HUMAN	12;12	sp|C9JRZ8|AK1BF_HUMAN Aldo-keto reductase family 1 member B15 OS=Homo sapiens OX=9606 GN=AKR1B15 PE=1 SV=2;sp|O60218|AK1BA_HUMAN Aldo-keto reductase family 1 member B10 OS=Homo sapiens OX=9606 GN=AKR1B10 PE=1 SV=2	sp|C9JRZ8|AK1BF_HUMAN;sp|O60218|AK1BA_HUMAN	12;12	12	K	____MATFVELSTKAKMPIVGLGTWKSPLGK;____MATFVELSTKAKMPIVGLGTWRSLLGK	97.277	97.277	ATFVELSTK(0.5)AK(0.5)	ATFVELSTK(0)AK(0)	11	2	1.0332	183680	Identified
P31749	RAC-alpha serine/threonine-protein kinase	AKT1	FUNCTION: AKT1 is one of 3 closely related serine/threonine-protein kinases (AKT1, AKT2 and AKT3) called the AKT kinase, and which regulate many processes including metabolism, proliferation, cell survival, growth and angiogenesis (PubMed:15526160, PubMed:11882383, PubMed:21620960, PubMed:21432781). This is mediated through serine and/or threonine phosphorylation of a range of downstream substrat…	55.686	480	sp|P31749|AKT1_HUMAN	301	sp|P31749|AKT1_HUMAN RAC-alpha serine/threonine-protein kinase OS=Homo sapiens OX=9606 GN=AKT1 PE=1 SV=2	sp|P31749|AKT1_HUMAN	301	301	K	GHIKITDFGLCKEGIKDGATMKTFCGTPEYL	76.85	76.85	EGIK(1)DGATMK	EGIK(54)DGATMK(-54)	4	2	0.9741	130670	Identified
P31749	RAC-alpha serine/threonine-protein kinase	AKT1	FUNCTION: AKT1 is one of 3 closely related serine/threonine-protein kinases (AKT1, AKT2 and AKT3) called the AKT kinase, and which regulate many processes including metabolism, proliferation, cell survival, growth and angiogenesis (PubMed:15526160, PubMed:11882383, PubMed:21620960, PubMed:21432781). This is mediated through serine and/or threonine phosphorylation of a range of downstream substrat…	55.686	480	sp|P31749|AKT1_HUMAN	189	sp|P31749|AKT1_HUMAN RAC-alpha serine/threonine-protein kinase OS=Homo sapiens OX=9606 GN=AKT1 PE=1 SV=2	sp|P31749|AKT1_HUMAN	189	189	K	RYYAMKILKKEVIVAKDEVAHTLTENRVLQN	80.815	80.815	EVIVAK(1)DEVAHTLTENR	EVIVAK(81)DEVAHTLTENR	6	3	-1.2216	86367	Identified
P31749	RAC-alpha serine/threonine-protein kinase	AKT1	FUNCTION: AKT1 is one of 3 closely related serine/threonine-protein kinases (AKT1, AKT2 and AKT3) called the AKT kinase, and which regulate many processes including metabolism, proliferation, cell survival, growth and angiogenesis (PubMed:15526160, PubMed:11882383, PubMed:21620960, PubMed:21432781). This is mediated through serine and/or threonine phosphorylation of a range of downstream substrat…	55.686	480	sp|P31749|AKT1_HUMAN	400	sp|P31749|AKT1_HUMAN RAC-alpha serine/threonine-protein kinase OS=Homo sapiens OX=9606 GN=AKT1 PE=1 SV=2	sp|P31749|AKT1_HUMAN	400	400	K	KKDPKQRLGGGSEDAKEIMQHRFFAGIVWQH	171.09	121.86	LGGGSEDAK(1)EIMQHR	LGGGSEDAK(120)EIMQHR	9	2	0.43077	448620	Identified
P31749	RAC-alpha serine/threonine-protein kinase	AKT1	FUNCTION: AKT1 is one of 3 closely related serine/threonine-protein kinases (AKT1, AKT2 and AKT3) called the AKT kinase, and which regulate many processes including metabolism, proliferation, cell survival, growth and angiogenesis (PubMed:15526160, PubMed:11882383, PubMed:21620960, PubMed:21432781). This is mediated through serine and/or threonine phosphorylation of a range of downstream substrat…	55.686	480	sp|P31749|AKT1_HUMAN;sp|P31751|AKT2_HUMAN;sp|Q9Y243|AKT3_HUMAN	284;285;281	sp|P31749|AKT1_HUMAN RAC-alpha serine/threonine-protein kinase OS=Homo sapiens OX=9606 GN=AKT1 PE=1 SV=2;sp|P31751|AKT2_HUMAN RAC-beta serine/threonine-protein kinase OS=Homo sapiens OX=9606 GN=AKT2 PE=1 SV=2;sp|Q9Y243|AKT3_HUMAN RAC-gamma serine/threonine	sp|P31749|AKT1_HUMAN;sp|P31751|AKT2_HUMAN;sp|Q9Y243|AKT3_HUMAN	284;285;281	284	K	DVVYRDIKLENLMLDKDGHIKITDFGLCKEG;KIVYRDLKLENLMLDKDGHIKITDFGLCKEG;NVVYRDLKLENLMLDKDGHIKITDFGLCKEG	110.44	110.44	LENLMLDK(1)DGHIK	LENLMLDK(38)DGHIK(-38)	8	2	-0.10161	336880	Identified
P31749	RAC-alpha serine/threonine-protein kinase	AKT1	FUNCTION: AKT1 is one of 3 closely related serine/threonine-protein kinases (AKT1, AKT2 and AKT3) called the AKT kinase, and which regulate many processes including metabolism, proliferation, cell survival, growth and angiogenesis (PubMed:15526160, PubMed:11882383, PubMed:21620960, PubMed:21432781). This is mediated through serine and/or threonine phosphorylation of a range of downstream substrat…	55.686	480	sp|P31749|AKT1_HUMAN	426	sp|P31749|AKT1_HUMAN RAC-alpha serine/threonine-protein kinase OS=Homo sapiens OX=9606 GN=AKT1 PE=1 SV=2	sp|P31749|AKT1_HUMAN	426	426	K	IVWQHVYEKKLSPPFKPQVTSETDTRYFDEE	66.485	66.485	LSPPFK(1)PQVTSETDTR	LSPPFK(66)PQVTSETDTR	6	3	0.021721	601690	Identified
P31749	RAC-alpha serine/threonine-protein kinase	AKT1	FUNCTION: AKT1 is one of 3 closely related serine/threonine-protein kinases (AKT1, AKT2 and AKT3) called the AKT kinase, and which regulate many processes including metabolism, proliferation, cell survival, growth and angiogenesis (PubMed:15526160, PubMed:11882383, PubMed:21620960, PubMed:21432781). This is mediated through serine and/or threonine phosphorylation of a range of downstream substrat…	55.686	480	sp|P31749|AKT1_HUMAN	39	sp|P31749|AKT1_HUMAN RAC-alpha serine/threonine-protein kinase OS=Homo sapiens OX=9606 GN=AKT1 PE=1 SV=2	sp|P31749|AKT1_HUMAN	39	39	K	PRYFLLKNDGTFIGYKERPQDVDQREAPLNN	110.14	110.14	NDGTFIGYK(1)ERPQDVDQR	NDGTFIGYK(110)ERPQDVDQR	9	3	0.66858	579290	Identified
P31749	RAC-alpha serine/threonine-protein kinase	AKT1	FUNCTION: AKT1 is one of 3 closely related serine/threonine-protein kinases (AKT1, AKT2 and AKT3) called the AKT kinase, and which regulate many processes including metabolism, proliferation, cell survival, growth and angiogenesis (PubMed:15526160, PubMed:11882383, PubMed:21620960, PubMed:21432781). This is mediated through serine and/or threonine phosphorylation of a range of downstream substrat…	55.686	480	sp|P31749|AKT1_HUMAN	30	sp|P31749|AKT1_HUMAN RAC-alpha serine/threonine-protein kinase OS=Homo sapiens OX=9606 GN=AKT1 PE=1 SV=2	sp|P31749|AKT1_HUMAN	30	30	K	RGEYIKTWRPRYFLLKNDGTFIGYKERPQDV	99.174	99.174	YFLLK(1)NDGTFIGYK	YFLLK(55)NDGTFIGYK(-55)	5	3	-1.4608	56984	Identified
P31751	RAC-beta serine/threonine-protein kinase	AKT2	FUNCTION: AKT2 is one of 3 closely related serine/threonine-protein kinases (AKT1, AKT2 and AKT3) called the AKT kinase, and which regulate many processes including metabolism, proliferation, cell survival, growth and angiogenesis. This is mediated through serine and/or threonine phosphorylation of a range of downstream substrates. Over 100 substrate candidates have been reported so far, but for …	55.768	481	sp|P31751|AKT2_HUMAN	146	sp|P31751|AKT2_HUMAN RAC-beta serine/threonine-protein kinase OS=Homo sapiens OX=9606 GN=AKT2 PE=1 SV=2	sp|P31751|AKT2_HUMAN	146	146	K	STTEEMEVAVSKARAKVTMNDFDYLKLLGKG	65.879	65.879	AK(1)VTMNDFDYLK	AK(58)VTMNDFDYLK(-58)	2	2	1.4064	165650	Identified
P31751	RAC-beta serine/threonine-protein kinase	AKT2	FUNCTION: AKT2 is one of 3 closely related serine/threonine-protein kinases (AKT1, AKT2 and AKT3) called the AKT kinase, and which regulate many processes including metabolism, proliferation, cell survival, growth and angiogenesis. This is mediated through serine and/or threonine phosphorylation of a range of downstream substrates. Over 100 substrate candidates have been reported so far, but for …	55.768	481	sp|P31751|AKT2_HUMAN	401	sp|P31751|AKT2_HUMAN RAC-beta serine/threonine-protein kinase OS=Homo sapiens OX=9606 GN=AKT2 PE=1 SV=2	sp|P31751|AKT2_HUMAN	401	401	K	KKDPKQRLGGGPSDAKEVMEHRFFLSINWQD	68.108	68.108	LGGGPSDAK(1)EVMEHR	LGGGPSDAK(68)EVMEHR	9	3	0.45248	133390	Identified
P31751	RAC-beta serine/threonine-protein kinase	AKT2	FUNCTION: AKT2 is one of 3 closely related serine/threonine-protein kinases (AKT1, AKT2 and AKT3) called the AKT kinase, and which regulate many processes including metabolism, proliferation, cell survival, growth and angiogenesis. This is mediated through serine and/or threonine phosphorylation of a range of downstream substrates. Over 100 substrate candidates have been reported so far, but for …	55.768	481	sp|P31751|AKT2_HUMAN	298	sp|P31751|AKT2_HUMAN RAC-beta serine/threonine-protein kinase OS=Homo sapiens OX=9606 GN=AKT2 PE=1 SV=2	sp|P31751|AKT2_HUMAN	298	298	K	LDKDGHIKITDFGLCKEGISDGATMKTFCGT	99.909	99.909	ITDFGLCK(1)EGISDGATMK	ITDFGLCK(76)EGISDGATMK(-76)	8	2	1.0641	124310	Identified
Q9Y243	RAC-gamma serine/threonine-protein kinase	AKT3	FUNCTION: AKT3 is one of 3 closely related serine/threonine-protein kinases (AKT1, AKT2 and AKT3) called the AKT kinase, and which regulate many processes including metabolism, proliferation, cell survival, growth and angiogenesis. This is mediated through serine and/or threonine phosphorylation of a range of downstream substrates. Over 100 substrate candidates have been reported so far, but for …	55.774	479	sp|Q9Y243|AKT3_HUMAN	8	sp|Q9Y243|AKT3_HUMAN RAC-gamma serine/threonine-protein kinase OS=Homo sapiens OX=9606 GN=AKT3 PE=1 SV=1	sp|Q9Y243|AKT3_HUMAN	8	8	K	________MSDVTIVKEGWVQKRGEYIKNWR	127.03	127.03	SDVTIVK(1)EGWVQK	SDVTIVK(63)EGWVQK(-63)	7	2	0.023806	88707	Identified
P13196	5-aminolevulinate synthase, nonspecific, mitochondrial	ALAS1		70.58	640	sp|P13196|HEM1_HUMAN	243	sp|P13196|HEM1_HUMAN 5-aminolevulinate synthase, nonspecific, mitochondrial OS=Homo sapiens OX=9606 GN=ALAS1 PE=1 SV=2	sp|P13196|HEM1_HUMAN	243	243	K	IFPMADDYSDSLITKKQVSVWCSNDYLGMSR	146.37	44.16	K(1)QVSVWCSNDYLGMSR	K(44)QVSVWCSNDYLGMSR	1	2	1.5633	114550	Identified
P13196	5-aminolevulinate synthase, nonspecific, mitochondrial	ALAS1		70.58	640	sp|P13196|HEM1_HUMAN	42	sp|P13196|HEM1_HUMAN 5-aminolevulinate synthase, nonspecific, mitochondrial OS=Homo sapiens OX=9606 GN=ALAS1 PE=1 SV=2	sp|P13196|HEM1_HUMAN	42	42	K	LFYAQNCPKMMEVGAKPAPRALSTAAVHYQQ	46.447	46.447	MMEVGAK(1)PAPR	MMEVGAK(46)PAPR	7	2	1.454	76575	Identified
P13196	5-aminolevulinate synthase, nonspecific, mitochondrial	ALAS1		70.58	640	sp|P13196|HEM1_HUMAN	271	sp|P13196|HEM1_HUMAN 5-aminolevulinate synthase, nonspecific, mitochondrial OS=Homo sapiens OX=9606 GN=ALAS1 PE=1 SV=2	sp|P13196|HEM1_HUMAN	271	271	K	MSRHPRVCGAVMDTLKQHGAGAGGTRNISGT	111.98	87.727	VCGAVMDTLK(1)QHGAGAGGTR	VCGAVMDTLK(88)QHGAGAGGTR	10	4	1.0944	362260	Identified
P54886	Delta-1-pyrroline-5-carboxylate synthase	ALDH18A1	FUNCTION: Bifunctional enzyme that converts glutamate to glutamate 5-semialdehyde, an intermediate in the biosynthesis of proline, ornithine and arginine. {ECO:0000269|PubMed:10037775, ECO:0000269|PubMed:11092761, ECO:0000269|PubMed:26297558, ECO:0000269|PubMed:26320891}.	87.301	795	sp|P54886|P5CS_HUMAN	357	sp|P54886|P5CS_HUMAN Delta-1-pyrroline-5-carboxylate synthase OS=Homo sapiens OX=9606 GN=ALDH18A1 PE=1 SV=2	sp|P54886|P5CS_HUMAN	357	357	K	DIVEGKKVGTFFSEVKPAGPTVEQQGEMARS	86.766	86.766	VGTFFSEVK(1)PAGPTVEQQGEMAR	VGTFFSEVK(87)PAGPTVEQQGEMAR	9	3	0.38471	172240	Identified
P54886	Delta-1-pyrroline-5-carboxylate synthase	ALDH18A1	FUNCTION: Bifunctional enzyme that converts glutamate to glutamate 5-semialdehyde, an intermediate in the biosynthesis of proline, ornithine and arginine. {ECO:0000269|PubMed:10037775, ECO:0000269|PubMed:11092761, ECO:0000269|PubMed:26297558, ECO:0000269|PubMed:26320891}.	87.301	795	sp|P54886|P5CS_HUMAN	347	sp|P54886|P5CS_HUMAN Delta-1-pyrroline-5-carboxylate synthase OS=Homo sapiens OX=9606 GN=ALDH18A1 PE=1 SV=2	sp|P54886|P5CS_HUMAN	347	347	K	HPKVSGHVITDIVEGKKVGTFFSEVKPAGPT	84.999	84.999	VSGHVITDIVEGK(0.733)K(0.267)	VSGHVITDIVEGK(4.4)K(-4.4)	13	2	-1.7173	28313	Identified
P54886	Delta-1-pyrroline-5-carboxylate synthase	ALDH18A1	FUNCTION: Bifunctional enzyme that converts glutamate to glutamate 5-semialdehyde, an intermediate in the biosynthesis of proline, ornithine and arginine. {ECO:0000269|PubMed:10037775, ECO:0000269|PubMed:11092761, ECO:0000269|PubMed:26297558, ECO:0000269|PubMed:26320891}.	87.301	795	sp|P54886|P5CS_HUMAN	605	sp|P54886|P5CS_HUMAN Delta-1-pyrroline-5-carboxylate synthase OS=Homo sapiens OX=9606 GN=ALDH18A1 PE=1 SV=2	sp|P54886|P5CS_HUMAN	605	605	K	SEASVDKVTRLVRDSKCEYPAACNALETLLI	107.84	107.84	DSK(1)CEYPAACNALETLLIHR	DSK(110)CEYPAACNALETLLIHR	3	3	0.669	78403	Identified
P54886	Delta-1-pyrroline-5-carboxylate synthase	ALDH18A1	FUNCTION: Bifunctional enzyme that converts glutamate to glutamate 5-semialdehyde, an intermediate in the biosynthesis of proline, ornithine and arginine. {ECO:0000269|PubMed:10037775, ECO:0000269|PubMed:11092761, ECO:0000269|PubMed:26297558, ECO:0000269|PubMed:26320891}.	87.301	795	sp|P54886|P5CS_HUMAN	662	sp|P54886|P5CS_HUMAN Delta-1-pyrroline-5-carboxylate synthase OS=Homo sapiens OX=9606 GN=ALDH18A1 PE=1 SV=2	sp|P54886|P5CS_HUMAN	662	662	K	GPKFASYLTFSPSEVKSLRTEYGDLELCIEV	42.446	42.446	FASYLTFSPSEVK(1)SLR	FASYLTFSPSEVK(42)SLR	13	3	3.3625	120720	Identified
P54886	Delta-1-pyrroline-5-carboxylate synthase	ALDH18A1	FUNCTION: Bifunctional enzyme that converts glutamate to glutamate 5-semialdehyde, an intermediate in the biosynthesis of proline, ornithine and arginine. {ECO:0000269|PubMed:10037775, ECO:0000269|PubMed:11092761, ECO:0000269|PubMed:26297558, ECO:0000269|PubMed:26320891}.	87.301	795	sp|P54886|P5CS_HUMAN	348	sp|P54886|P5CS_HUMAN Delta-1-pyrroline-5-carboxylate synthase OS=Homo sapiens OX=9606 GN=ALDH18A1 PE=1 SV=2	sp|P54886|P5CS_HUMAN	348	348	K	PKVSGHVITDIVEGKKVGTFFSEVKPAGPTV	54.27	54.27	VSGHVITDIVEGK(0.5)K(0.5)	VSGHVITDIVEGK(0)K(0)	14	3	0.2992	101950	Identified
P05091	Aldehyde dehydrogenase, mitochondrial	ALDH2		56.381	517	sp|P05091|ALDH2_HUMAN	369	sp|P05091|ALDH2_HUMAN Aldehyde dehydrogenase, mitochondrial OS=Homo sapiens OX=9606 GN=ALDH2 PE=1 SV=2	sp|P05091|ALDH2_HUMAN	369	369	K	SKTEQGPQVDETQFKKILGYINTGKQEGAKL	244.45	115.05	TEQGPQVDETQFK(0.5)K(0.5)	TEQGPQVDETQFK(0)K(0)	14	2	0.12416	311270	Identified
P05091	Aldehyde dehydrogenase, mitochondrial	ALDH2		56.381	517	sp|P05091|ALDH2_HUMAN	368	sp|P05091|ALDH2_HUMAN Aldehyde dehydrogenase, mitochondrial OS=Homo sapiens OX=9606 GN=ALDH2 PE=1 SV=2	sp|P05091|ALDH2_HUMAN	368	368	K	DSKTEQGPQVDETQFKKILGYINTGKQEGAK	244.45	115.05	TEQGPQVDETQFK(0.5)K(0.5)	TEQGPQVDETQFK(0)K(0)	13	2	0.12416	311270	Identified
P51649	Succinate-semialdehyde dehydrogenase, mitochondrial	ALDH5A1	FUNCTION: Catalyzes one step in the degradation of the inhibitory neurotransmitter gamma-aminobutyric acid (GABA). {ECO:0000269|PubMed:19300440}.	57.214	535	sp|P51649|SSDH_HUMAN	148	sp|P51649|SSDH_HUMAN Succinate-semialdehyde dehydrogenase, mitochondrial OS=Homo sapiens OX=9606 GN=ALDH5A1 PE=1 SV=2	sp|P51649|SSDH_HUMAN	148	148	K	QNKDDLARIITAESGKPLKEAHGEILYSAFF	81.163	81.163	IITAESGK(0.632)PLK(0.368)	IITAESGK(2.3)PLK(-2.3)	8	2	-0.8531	13888	Identified
P04075	Fructose-bisphosphate aldolase A	ALDOA	FUNCTION: Plays a key role in glycolysis and gluconeogenesis. In addition, may also function as scaffolding protein (By similarity). {ECO:0000250}.	39.42	364	sp|P04075|ALDOA_HUMAN;sp|P09972|ALDOC_HUMAN	147;147	sp|P04075|ALDOA_HUMAN Fructose-bisphosphate aldolase A OS=Homo sapiens OX=9606 GN=ALDOA PE=1 SV=2;sp|P09972|ALDOC_HUMAN Fructose-bisphosphate aldolase C OS=Homo sapiens OX=9606 GN=ALDOC PE=1 SV=2	sp|P04075|ALDOA_HUMAN;sp|P09972|ALDOC_HUMAN	147;147	147	K	SERCAQYKKDGADFAKWRCVLKIGEHTPSAL;SERCAQYKKDGADFAKWRCVLKISERTPSAL	74.486	74.486	DGADFAK(1)WR	DGADFAK(74)WR	7	2	0.32353	222170	Identified
P04075	Fructose-bisphosphate aldolase A	ALDOA	FUNCTION: Plays a key role in glycolysis and gluconeogenesis. In addition, may also function as scaffolding protein (By similarity). {ECO:0000250}.	39.42	364	sp|P04075|ALDOA_HUMAN;sp|P09972|ALDOC_HUMAN	140;140	sp|P04075|ALDOA_HUMAN Fructose-bisphosphate aldolase A OS=Homo sapiens OX=9606 GN=ALDOA PE=1 SV=2;sp|P09972|ALDOC_HUMAN Fructose-bisphosphate aldolase C OS=Homo sapiens OX=9606 GN=ALDOC PE=1 SV=2	sp|P04075|ALDOA_HUMAN;sp|P09972|ALDOC_HUMAN	140;140	140	K	TQGLDGLSERCAQYKKDGADFAKWRCVLKIG;TQGLDGLSERCAQYKKDGADFAKWRCVLKIS	43.306	43.306	CAQYK(0.999)K(0.974)DGADFAK(0.027)	CAQYK(29)K(16)DGADFAK(-16)	6	3	0.92285	83820	Identified
P04075	Fructose-bisphosphate aldolase A	ALDOA	FUNCTION: Plays a key role in glycolysis and gluconeogenesis. In addition, may also function as scaffolding protein (By similarity). {ECO:0000250}.	39.42	364	sp|P04075|ALDOA_HUMAN	312	sp|P04075|ALDOA_HUMAN Fructose-bisphosphate aldolase A OS=Homo sapiens OX=9606 GN=ALDOA PE=1 SV=2	sp|P04075|ALDOA_HUMAN	312	312	K	ALTFSYGRALQASALKAWGGKKENLKAAQEE	115.41	115.41	ALQASALK(0.986)AWGGK(0.014)	ALQASALK(18)AWGGK(-18)	8	2	-0.74475	66625	Identified
P04075	Fructose-bisphosphate aldolase A	ALDOA	FUNCTION: Plays a key role in glycolysis and gluconeogenesis. In addition, may also function as scaffolding protein (By similarity). {ECO:0000250}.	39.42	364	sp|P04075|ALDOA_HUMAN	28	sp|P04075|ALDOA_HUMAN Fructose-bisphosphate aldolase A OS=Homo sapiens OX=9606 GN=ALDOA PE=1 SV=2	sp|P04075|ALDOA_HUMAN	28	28	K	KKELSDIAHRIVAPGKGILAADESTGSIAKR	91.993	91.1	IVAPGK(1)GILAADESTGSIAK	IVAPGK(83)GILAADESTGSIAK(-83)	6	2	0.48819	1489200	Identified
P04075	Fructose-bisphosphate aldolase A	ALDOA	FUNCTION: Plays a key role in glycolysis and gluconeogenesis. In addition, may also function as scaffolding protein (By similarity). {ECO:0000250}.	39.42	364	sp|P04075|ALDOA_HUMAN;sp|P09972|ALDOC_HUMAN	139;139	sp|P04075|ALDOA_HUMAN Fructose-bisphosphate aldolase A OS=Homo sapiens OX=9606 GN=ALDOA PE=1 SV=2;sp|P09972|ALDOC_HUMAN Fructose-bisphosphate aldolase C OS=Homo sapiens OX=9606 GN=ALDOC PE=1 SV=2	sp|P04075|ALDOA_HUMAN;sp|P09972|ALDOC_HUMAN	139;139	139	K	TTQGLDGLSERCAQYKKDGADFAKWRCVLKI	43.306	43.306	CAQYK(0.999)K(0.974)DGADFAK(0.027)	CAQYK(29)K(16)DGADFAK(-16)	5	3	0.92285	83820	Identified
P04075	Fructose-bisphosphate aldolase A	ALDOA	FUNCTION: Plays a key role in glycolysis and gluconeogenesis. In addition, may also function as scaffolding protein (By similarity). {ECO:0000250}.	39.42	364	sp|P04075|ALDOA_HUMAN	99	sp|P04075|ALDOA_HUMAN Fructose-bisphosphate aldolase A OS=Homo sapiens OX=9606 GN=ALDOA PE=1 SV=2	sp|P04075|ALDOA_HUMAN	99	99	K	LYQKADDGRPFPQVIKSKGGVVGIKVDKGVV	115.35	115.35	ADDGRPFPQVIK(0.735)SK(0.265)	ADDGRPFPQVIK(4.4)SK(-4.4)	12	3	0.42648	1453200	Identified
P04075	Fructose-bisphosphate aldolase A	ALDOA	FUNCTION: Plays a key role in glycolysis and gluconeogenesis. In addition, may also function as scaffolding protein (By similarity). {ECO:0000250}.	39.42	364	sp|P04075|ALDOA_HUMAN	111	sp|P04075|ALDOA_HUMAN Fructose-bisphosphate aldolase A OS=Homo sapiens OX=9606 GN=ALDOA PE=1 SV=2	sp|P04075|ALDOA_HUMAN	111	111	K	QVIKSKGGVVGIKVDKGVVPLAGTNGETTTQ	116.3	116.3	VDK(1)GVVPLAGTNGETTTQGLDGLSER	VDK(120)GVVPLAGTNGETTTQGLDGLSER	3	3	1.306	94191	Identified
P04075	Fructose-bisphosphate aldolase A	ALDOA	FUNCTION: Plays a key role in glycolysis and gluconeogenesis. In addition, may also function as scaffolding protein (By similarity). {ECO:0000250}.	39.42	364	sp|P04075|ALDOA_HUMAN	42	sp|P04075|ALDOA_HUMAN Fructose-bisphosphate aldolase A OS=Homo sapiens OX=9606 GN=ALDOA PE=1 SV=2	sp|P04075|ALDOA_HUMAN	42	42	K	GKGILAADESTGSIAKRLQSIGTENTEENRR	244.44	244.44	GILAADESTGSIAK(1)R	GILAADESTGSIAK(240)R	14	2	0.73518	3267800	Identified
P04075	Fructose-bisphosphate aldolase A	ALDOA	FUNCTION: Plays a key role in glycolysis and gluconeogenesis. In addition, may also function as scaffolding protein (By similarity). {ECO:0000250}.	39.42	364	sp|P04075|ALDOA_HUMAN	14	sp|P04075|ALDOA_HUMAN Fructose-bisphosphate aldolase A OS=Homo sapiens OX=9606 GN=ALDOA PE=1 SV=2	sp|P04075|ALDOA_HUMAN	14	14	K	__MPYQYPALTPEQKKELSDIAHRIVAPGKG	124.81	124.81	K(1)ELSDIAHR	K(120)ELSDIAHR	1	2	-0.53953	374420	Identified
P09972	Fructose-bisphosphate aldolase C	ALDOC		39.455	364	sp|P09972|ALDOC_HUMAN	111	sp|P09972|ALDOC_HUMAN Fructose-bisphosphate aldolase C OS=Homo sapiens OX=9606 GN=ALDOC PE=1 SV=2	sp|P09972|ALDOC_HUMAN	111	111	K	RTIQDKGIVVGIKVDKGVVPLAGTDGETTTQ	93.812	93.812	VDK(1)GVVPLAGTDGETTTQGLDGLSER	VDK(94)GVVPLAGTDGETTTQGLDGLSER	3	3	0.077425	216740	Identified
Q9NP73	Putative bifunctional UDP-N-acetylglucosamine transferase and deubiquitinase ALG13	ALG13	FUNCTION: [Isoform 1]: Possible multifunctional enzyme with both glycosyltransferase and deubiquitinase activities.; FUNCTION: [Isoform 2]: May be involved in protein N-glycosylation, second step of the dolichol-linked oligosaccharide pathway.	126.05	1137	sp|Q9NP73|ALG13_HUMAN	458	sp|Q9NP73|ALG13_HUMAN Putative bifunctional UDP-N-acetylglucosamine transferase and deubiquitinase ALG13 OS=Homo sapiens OX=9606 GN=ALG13 PE=1 SV=2	sp|Q9NP73|ALG13_HUMAN	458	458	K	SPENPSKMPFPYKVLKALDPEIYRNVEFDVW	57.293	57.293	VLK(1)ALDPEIYR	VLK(57)ALDPEIYR	3	2	-0.3373	148150	Identified
Q9Y673	Dolichyl-phosphate beta-glucosyltransferase	ALG5		36.946	324	sp|Q9Y673|ALG5_HUMAN	202	sp|Q9Y673|ALG5_HUMAN Dolichyl-phosphate beta-glucosyltransferase OS=Homo sapiens OX=9606 GN=ALG5 PE=1 SV=1	sp|Q9Y673|ALG5_HUMAN	202	202	K	PNQMAIACGSRAHLEKESIAQRSYFRTLLMY	97.277	50.09	AHLEK(1)ESIAQR	AHLEK(50)ESIAQR	5	2	-0.19547	164170	Identified
Q9H6U8	Alpha-1,2-mannosyltransferase ALG9	ALG9	FUNCTION: Catalyzes the transfer of mannose from Dol-P-Man to lipid-linked oligosaccharides. {ECO:0000269|PubMed:15148656, ECO:0000269|PubMed:15945070}.	69.863	611	sp|Q9H6U8|ALG9_HUMAN	470	sp|Q9H6U8|ALG9_HUMAN Alpha-1,2-mannosyltransferase ALG9 OS=Homo sapiens OX=9606 GN=ALG9 PE=1 SV=2	sp|Q9H6U8|ALG9_HUMAN	470	470	K	IHTVPEGRPVNVCVGKEWYRFPSSFLLPDNW	48.785	48.785	PVNVCVGK(1)EWYR	PVNVCVGK(49)EWYR	8	3	-0.45069	60140	Identified
Q6P6C2	RNA demethylase ALKBH5	ALKBH5	FUNCTION: Dioxygenase that demethylates RNA by oxidative demethylation: specifically demethylates N(6)-methyladenosine (m6A) RNA, the most prevalent internal modification of messenger RNA (mRNA) in higher eukaryotes (PubMed:23177736, PubMed:24489119, PubMed:24616105, PubMed:24778178). Can also demethylate N(6)-methyladenosine in single-stranded DNA (in vitro) (PubMed:24616105). Requires molecular…	44.255	394	sp|Q6P6C2|ALKB5_HUMAN	116	sp|Q6P6C2|ALKB5_HUMAN RNA demethylase ALKBH5 OS=Homo sapiens OX=9606 GN=ALKBH5 PE=1 SV=2	sp|Q6P6C2|ALKB5_HUMAN	116	116	K	AKIEARIDEVVSRAEKGLYNEHTVDRAPLRN	145.95	69.641	AEK(1)GLYNEHTVDR	AEK(70)GLYNEHTVDR	3	2	0.2961	247290	Identified
Q96QP1	Alpha-protein kinase 1	ALPK1	FUNCTION: Serine/threonine-protein kinase that detects bacterial pathogen-associated molecular pattern metabolites (PAMPs) and initiates an innate immune response, a critical step for pathogen elimination and engagement of adaptive immunity (PubMed:28877472, PubMed:28222186, PubMed:30111836). Specifically recognizes and binds ADP-D-glycero-beta-D-manno-heptose (ADP-Heptose), a potent PAMP present…	138.86	1244	sp|Q96QP1|ALPK1_HUMAN	5	sp|Q96QP1|ALPK1_HUMAN Alpha-protein kinase 1 OS=Homo sapiens OX=9606 GN=ALPK1 PE=1 SV=3	sp|Q96QP1|ALPK1_HUMAN	5	5	K	___________MNNQKVVAVLLQECKQVLDQ	40.386	40.386	NNQK(1)VVAVLLQECK	NNQK(40)VVAVLLQECK(-40)	4	2	-8.383	437950	Identified
Q96Q42	Alsin	ALS2	FUNCTION: May act as a GTPase regulator. Controls survival and growth of spinal motoneurons (By similarity). {ECO:0000250}.	183.63	1657	sp|Q96Q42|ALS2_HUMAN	419	sp|Q96Q42|ALS2_HUMAN Alsin OS=Homo sapiens OX=9606 GN=ALS2 PE=1 SV=2	sp|Q96Q42|ALS2_HUMAN	419	419	K	GVRVAATYEAGALSLKKVMNFYSTTPCETGA	154.94	154.94	VAATYEAGALSLK(0.738)K(0.262)	VAATYEAGALSLK(4.5)K(-4.5)	13	2	-0.43402	26530	Identified
Q96Q42	Alsin	ALS2	FUNCTION: May act as a GTPase regulator. Controls survival and growth of spinal motoneurons (By similarity). {ECO:0000250}.	183.63	1657	sp|Q96Q42|ALS2_HUMAN	1457	sp|Q96Q42|ALS2_HUMAN Alsin OS=Homo sapiens OX=9606 GN=ALS2 PE=1 SV=2	sp|Q96Q42|ALS2_HUMAN	1457	1457	K	LSAPLPTERKSFCTGKSDSRSESPEPGYVVT	70.389	70.389	SFCTGK(1)SDSR	SFCTGK(70)SDSR	6	2	2.5943	55636	Identified
P02760	Protein AMBP	AMBP	FUNCTION: Inter-alpha-trypsin inhibitor inhibits trypsin, plasmin, and lysosomal granulocytic elastase. Inhibits calcium oxalate crystallization. {ECO:0000269|PubMed:7676539}.; FUNCTION: Trypstatin is a trypsin inhibitor. {ECO:0000250}.	38.999	352	sp|P02760|AMBP_HUMAN	111	sp|P02760|AMBP_HUMAN Protein AMBP OS=Homo sapiens OX=9606 GN=AMBP PE=1 SV=1	sp|P02760|AMBP_HUMAN	111	111	K	GAYEKTDTDGKFLYHKSKWNITMESYVVHTN	56.89	56.89	FLYHK(0.859)SK(0.141)	FLYHK(7.8)SK(-7.8)	5	2	-0.65653	56387	Identified
Q9C0C7	Activating molecule in BECN1-regulated autophagy protein 1	AMBRA1	FUNCTION: Regulates autophagy and development of the nervous system. Involved in autophagy in controlling protein turnover during neuronal development, and in regulating normal cell survival and proliferation (By similarity). {ECO:0000250}.	142.51	1298	sp|Q9C0C7|AMRA1_HUMAN	175	sp|Q9C0C7|AMRA1_HUMAN Activating molecule in BECN1-regulated autophagy protein 1 OS=Homo sapiens OX=9606 GN=AMBRA1 PE=1 SV=2	sp|Q9C0C7|AMRA1_HUMAN	175	175	K	IHFWDWSRREPFAVVKTASEMERVRLVRFDP	83.214	83.214	EPFAVVK(1)TASEMER	EPFAVVK(83)TASEMER	7	2	0.7708	54174	Identified
Q8N7J2	APC membrane recruitment protein 2	AMER2	FUNCTION: Negative regulator of the canonical Wnt signaling pathway involved in neuroectodermal patterning. Acts by specifically binding phosphatidylinositol 4,5-bisphosphate (PtdIns(4,5)P2), translocating to the cell membrane and interacting with key regulators of the canonical Wnt signaling pathway, such as components of the beta-catenin destruction complex. {ECO:0000269|PubMed:22128170}.	69.506	671	sp|Q8N7J2|AMER2_HUMAN	503	sp|Q8N7J2|AMER2_HUMAN APC membrane recruitment protein 2 OS=Homo sapiens OX=9606 GN=AMER2 PE=1 SV=3	sp|Q8N7J2|AMER2_HUMAN	503	503	K	VKRRRLNRIPIEPHPKEEPKHPEKEQQEGVP	49.96	49.96	LNRIPIEPHPK(1)	LNRIPIEPHPK(50)	11	2	0.095237	120300	Identified
Q9Y4X0	AMME syndrome candidate gene 1 protein	AMMECR1		35.463	333	sp|Q9Y4X0|AMMR1_HUMAN;sp|Q6DCA0|AMERL_HUMAN	198;176	sp|Q9Y4X0|AMMR1_HUMAN AMME syndrome candidate gene 1 protein OS=Homo sapiens OX=9606 GN=AMMECR1 PE=1 SV=1;sp|Q6DCA0|AMERL_HUMAN AMMECR1-like protein OS=Homo sapiens OX=9606 GN=AMMECR1L PE=1 SV=1	sp|Q9Y4X0|AMMR1_HUMAN	198	198	K	NLHSGLREYTLTSALKDSRFPPMTRDELPRL	245.4	245.4	EYTLTSALK(1)DSR	EYTLTSALK(250)DSR	9	2	0.58273	400500	Identified
Q9Y4X0	AMME syndrome candidate gene 1 protein	AMMECR1		35.463	333	sp|Q9Y4X0|AMMR1_HUMAN	281	sp|Q9Y4X0|AMMR1_HUMAN AMME syndrome candidate gene 1 protein OS=Homo sapiens OX=9606 GN=AMMECR1 PE=1 SV=1	sp|Q9Y4X0|AMMR1_HUMAN	281	281	K	DHIQTIDSLLRKGGYKAPITNEFRKTIKLTR	52.837	52.837	GGYK(1)APITNEFR	GGYK(53)APITNEFR	4	2	-0.25367	76996	Identified
Q9Y4X0	AMME syndrome candidate gene 1 protein	AMMECR1		35.463	333	sp|Q9Y4X0|AMMR1_HUMAN	247	sp|Q9Y4X0|AMMR1_HUMAN AMME syndrome candidate gene 1 protein OS=Homo sapiens OX=9606 GN=AMMECR1 PE=1 SV=1	sp|Q9Y4X0|AMMR1_HUMAN	247	247	K	WEVGVHGIRIEFINEKGSKRTATYLPEVAKE	90.263	90.263	IEFINEK(0.892)GSK(0.108)	IEFINEK(9.2)GSK(-9.2)	7	2	-1.3451	58471	Identified
Q4VCS5	Angiomotin	AMOT	FUNCTION: Plays a central role in tight junction maintenance via the complex formed with ARHGAP17, which acts by regulating the uptake of polarity proteins at tight junctions. Appears to regulate endothelial cell migration and tube formation. May also play a role in the assembly of endothelial cell-cell junctions. {ECO:0000269|PubMed:11257124, ECO:0000269|PubMed:16678097}.	118.08	1084	sp|Q4VCS5|AMOT_HUMAN	167	sp|Q4VCS5|AMOT_HUMAN Angiomotin OS=Homo sapiens OX=9606 GN=AMOT PE=1 SV=1	sp|Q4VCS5|AMOT_HUMAN	167	167	K	LNPGKMHQDEGLRDLKQGHVRSLSERLMQMS	62.88	62.88	DLK(1)QGHVR	DLK(63)QGHVR	3	2	2.1137	42288	Identified
Q8IY63	Angiomotin-like protein 1	AMOTL1	FUNCTION: Inhibits the Wnt/beta-catenin signaling pathway, probably by recruiting CTNNB1 to recycling endosomes and hence preventing its translocation to the nucleus. {ECO:0000269|PubMed:22362771}.	106.57	956	sp|Q8IY63|AMOL1_HUMAN	625	sp|Q8IY63|AMOL1_HUMAN Angiomotin-like protein 1 OS=Homo sapiens OX=9606 GN=AMOTL1 PE=1 SV=1	sp|Q8IY63|AMOL1_HUMAN	625	625	K	EKLQQALTQLQSACEKREQMERRLRTWLERE	85.813	85.813	LQQALTQLQSACEK(1)R	LQQALTQLQSACEK(86)R	14	2	-1.3175	35199	Identified
Q01433	AMP deaminase 2	AMPD2	FUNCTION: AMP deaminase plays a critical role in energy metabolism. Catalyzes the deamination of AMP to IMP and plays an important role in the purine nucleotide cycle. {ECO:0000269|PubMed:23911318}.	100.69	879	sp|Q01433|AMPD2_HUMAN	276	sp|Q01433|AMPD2_HUMAN AMP deaminase 2 OS=Homo sapiens OX=9606 GN=AMPD2 PE=1 SV=2	sp|Q01433|AMPD2_HUMAN	276	276	K	SFCPTTRRYLQQLAEKPLETRTYEQGPDTPV	93.162	93.162	YLQQLAEK(1)PLETR	YLQQLAEK(93)PLETR	8	2	-0.67514	227910	Identified
Q01433	AMP deaminase 2	AMPD2	FUNCTION: AMP deaminase plays a critical role in energy metabolism. Catalyzes the deamination of AMP to IMP and plays an important role in the purine nucleotide cycle. {ECO:0000269|PubMed:23911318}.	100.69	879	sp|Q01433|AMPD2_HUMAN	493	sp|Q01433|AMPD2_HUMAN AMP deaminase 2 OS=Homo sapiens OX=9606 GN=AMPD2 PE=1 SV=2	sp|Q01433|AMPD2_HUMAN	493	493	K	HADRNTFHRFDKFNAKYNPIGESVLREIFIK	87.573	87.573	FNAK(1)YNPIGESVLR	FNAK(88)YNPIGESVLR	4	2	-1.4593	226420	Identified
Q01433	AMP deaminase 2	AMPD2	FUNCTION: AMP deaminase plays a critical role in energy metabolism. Catalyzes the deamination of AMP to IMP and plays an important role in the purine nucleotide cycle. {ECO:0000269|PubMed:23911318}.	100.69	879	sp|Q01433|AMPD2_HUMAN	198	sp|Q01433|AMPD2_HUMAN AMP deaminase 2 OS=Homo sapiens OX=9606 GN=AMPD2 PE=1 SV=2	sp|Q01433|AMPD2_HUMAN	198	198	K	QDFLKTDSDSDLQLYKEQGEGQGDRSLRERD	151.18	151.18	TDSDSDLQLYK(1)EQGEGQGDR	TDSDSDLQLYK(150)EQGEGQGDR	11	3	1.2632	95094	Identified
Q01433	AMP deaminase 2	AMPD2	FUNCTION: AMP deaminase plays a critical role in energy metabolism. Catalyzes the deamination of AMP to IMP and plays an important role in the purine nucleotide cycle. {ECO:0000269|PubMed:23911318}.	100.69	879	sp|Q01433|AMPD2_HUMAN	810	sp|Q01433|AMPD2_HUMAN AMP deaminase 2 OS=Homo sapiens OX=9606 GN=AMPD2 PE=1 SV=2	sp|Q01433|AMPD2_HUMAN	810	810	K	CELARNSVLMSGFSHKVKSHWLGPNYTKEGP	99.589	99.589	NSVLMSGFSHK(0.971)VK(0.029)	NSVLMSGFSHK(15)VK(-15)	11	2	1.5922	29266	Identified
Q01432	AMP deaminase 3	AMPD3	FUNCTION: AMP deaminase plays a critical role in energy metabolism.	88.811	767	sp|Q01432|AMPD3_HUMAN	711	sp|Q01432|AMPD3_HUMAN AMP deaminase 3 OS=Homo sapiens OX=9606 GN=AMPD3 PE=1 SV=1	sp|Q01432|AMPD3_HUMAN	711	711	K	IARNSVLQSGLSHQEKQKFLGQNYYKEGPEG	83.214	41.87	NSVLQSGLSHQEK(0.702)QK(0.298)	NSVLQSGLSHQEK(3.7)QK(-3.7)	13	2	-0.9493	97913	Identified
Q01432	AMP deaminase 3	AMPD3	FUNCTION: AMP deaminase plays a critical role in energy metabolism.	88.811	767	sp|Q01432|AMPD3_HUMAN	713	sp|Q01432|AMPD3_HUMAN AMP deaminase 3 OS=Homo sapiens OX=9606 GN=AMPD3 PE=1 SV=1	sp|Q01432|AMPD3_HUMAN	713	713	K	RNSVLQSGLSHQEKQKFLGQNYYKEGPEGND	83.214	83.214	NSVLQSGLSHQEK(0.5)QK(0.5)	NSVLQSGLSHQEK(0)QK(0)	15	3	0.61025	97913	Identified
Q9H1A4	Anaphase-promoting complex subunit 1	ANAPC1	FUNCTION: Component of the anaphase promoting complex/cyclosome (APC/C), a cell cycle-regulated E3 ubiquitin ligase that controls progression through mitosis and the G1 phase of the cell cycle. The APC/C complex acts by mediating ubiquitination and subsequent degradation of target proteins: it mainly mediates the formation of 'Lys-11'-linked polyubiquitin chains and, to a lower extent, the format…	216.5	1944	sp|Q9H1A4|APC1_HUMAN	456	sp|Q9H1A4|APC1_HUMAN Anaphase-promoting complex subunit 1 OS=Homo sapiens OX=9606 GN=ANAPC1 PE=1 SV=1	sp|Q9H1A4|APC1_HUMAN	456	456	K	FLCFLVESQLQLRCVKFQESNDKTQLIFGSV	158.57	158.57	CVK(1)FQESNDK	CVK(130)FQESNDK(-130)	3	2	0.15416	110100	Identified
Q9H1A4	Anaphase-promoting complex subunit 1	ANAPC1	FUNCTION: Component of the anaphase promoting complex/cyclosome (APC/C), a cell cycle-regulated E3 ubiquitin ligase that controls progression through mitosis and the G1 phase of the cell cycle. The APC/C complex acts by mediating ubiquitination and subsequent degradation of target proteins: it mainly mediates the formation of 'Lys-11'-linked polyubiquitin chains and, to a lower extent, the format…	216.5	1944	sp|Q9H1A4|APC1_HUMAN	1066	sp|Q9H1A4|APC1_HUMAN Anaphase-promoting complex subunit 1 OS=Homo sapiens OX=9606 GN=ANAPC1 PE=1 SV=1	sp|Q9H1A4|APC1_HUMAN	1066	1066	K	VVQYPELSDHEFIEEKENRLLQLCQRTMALP	48.892	48.892	VNVVQYPELSDHEFIEEK(1)ENR	VNVVQYPELSDHEFIEEK(49)ENR	18	3	0.8985	165150	Identified
Q9H1A4	Anaphase-promoting complex subunit 1	ANAPC1	FUNCTION: Component of the anaphase promoting complex/cyclosome (APC/C), a cell cycle-regulated E3 ubiquitin ligase that controls progression through mitosis and the G1 phase of the cell cycle. The APC/C complex acts by mediating ubiquitination and subsequent degradation of target proteins: it mainly mediates the formation of 'Lys-11'-linked polyubiquitin chains and, to a lower extent, the format…	216.5	1944	sp|Q9H1A4|APC1_HUMAN	1162	sp|Q9H1A4|APC1_HUMAN Anaphase-promoting complex subunit 1 OS=Homo sapiens OX=9606 GN=ANAPC1 PE=1 SV=1	sp|Q9H1A4|APC1_HUMAN	1162	1162	K	IAPASQIDSAWIVYNKPKHAELANEYAGFLM	72.031	72.031	IAPASQIDSAWIVYNK(0.782)PK(0.218)	IAPASQIDSAWIVYNK(5.5)PK(-5.5)	16	2	1.3435	123340	Identified
Q9UM13	Anaphase-promoting complex subunit 10	ANAPC10	FUNCTION: Component of the anaphase promoting complex/cyclosome (APC/C), a cell cycle-regulated E3 ubiquitin ligase that controls progression through mitosis and the G1 phase of the cell cycle. The APC/C complex acts by mediating ubiquitination and subsequent degradation of target proteins: it mainly mediates the formation of 'Lys-11'-linked polyubiquitin chains and, to a lower extent, the format…	21.252	185	sp|Q9UM13|APC10_HUMAN	6	sp|Q9UM13|APC10_HUMAN Anaphase-promoting complex subunit 10 OS=Homo sapiens OX=9606 GN=ANAPC10 PE=1 SV=1	sp|Q9UM13|APC10_HUMAN	6	6	K	__________MTTPNKTPPGADPKQLERTGT	75.5	75.5	TTPNK(1)TPPGADPK	TTPNK(37)TPPGADPK(-37)	5	2	-1.3155	104320	Identified
Q9UM13	Anaphase-promoting complex subunit 10	ANAPC10	FUNCTION: Component of the anaphase promoting complex/cyclosome (APC/C), a cell cycle-regulated E3 ubiquitin ligase that controls progression through mitosis and the G1 phase of the cell cycle. The APC/C complex acts by mediating ubiquitination and subsequent degradation of target proteins: it mainly mediates the formation of 'Lys-11'-linked polyubiquitin chains and, to a lower extent, the format…	21.252	185	sp|Q9UM13|APC10_HUMAN	169	sp|Q9UM13|APC10_HUMAN Anaphase-promoting complex subunit 10 OS=Homo sapiens OX=9606 GN=ANAPC10 PE=1 SV=1	sp|Q9UM13|APC10_HUMAN	169	169	K	RQIKIYTPVEESSIGKFPRCTTIDFMMYRSI	86.838	86.838	IYTPVEESSIGK(1)FPR	IYTPVEESSIGK(87)FPR	12	2	-0.11486	116480	Identified
Q9UM13	Anaphase-promoting complex subunit 10	ANAPC10	FUNCTION: Component of the anaphase promoting complex/cyclosome (APC/C), a cell cycle-regulated E3 ubiquitin ligase that controls progression through mitosis and the G1 phase of the cell cycle. The APC/C complex acts by mediating ubiquitination and subsequent degradation of target proteins: it mainly mediates the formation of 'Lys-11'-linked polyubiquitin chains and, to a lower extent, the format…	21.252	185	sp|Q9UM13|APC10_HUMAN	93	sp|Q9UM13|APC10_HUMAN Anaphase-promoting complex subunit 10 OS=Homo sapiens OX=9606 GN=ANAPC10 PE=1 SV=1	sp|Q9UM13|APC10_HUMAN	93	93	K	CIYADYKSDESYTPSKISVRVGNNFHNLQEI	121.96	121.96	SDESYTPSK(1)ISVR	SDESYTPSK(120)ISVR	9	2	-0.013038	178190	Identified
Q9UJX6	Anaphase-promoting complex subunit 2	ANAPC2	FUNCTION: Together with the RING-H2 protein ANAPC11, constitutes the catalytic component of the anaphase promoting complex/cyclosome (APC/C), a cell cycle-regulated E3 ubiquitin ligase that controls progression through mitosis and the G1 phase of the cell cycle. The APC/C complex acts by mediating ubiquitination and subsequent degradation of target proteins: it mainly mediates the formation of 'L…	93.827	822	sp|Q9UJX6|ANC2_HUMAN	362	sp|Q9UJX6|ANC2_HUMAN Anaphase-promoting complex subunit 2 OS=Homo sapiens OX=9606 GN=ANAPC2 PE=1 SV=1	sp|Q9UJX6|ANC2_HUMAN	362	362	K	IVRDFPDSRPAIEDLKYCLERTDQRQQLLVS	50.09	50.09	PAIEDLK(1)YCLER	PAIEDLK(50)YCLER	7	3	-0.95459	73777	Identified
Q9UJX5	Anaphase-promoting complex subunit 4	ANAPC4	FUNCTION: Component of the anaphase promoting complex/cyclosome (APC/C), a cell cycle-regulated E3 ubiquitin ligase that controls progression through mitosis and the G1 phase of the cell cycle. The APC/C complex acts by mediating ubiquitination and subsequent degradation of target proteins: it mainly mediates the formation of 'Lys-11'-linked polyubiquitin chains and, to a lower extent, the format…	92.115	808	sp|Q9UJX5|APC4_HUMAN	332	sp|Q9UJX5|APC4_HUMAN Anaphase-promoting complex subunit 4 OS=Homo sapiens OX=9606 GN=ANAPC4 PE=1 SV=2	sp|Q9UJX5|APC4_HUMAN	332	332	K	LQTLLMNQLTVKGLKKLGQSIESSYSSIQKL	110.14	110.14	K(1)LGQSIESSYSSIQK	K(110)LGQSIESSYSSIQK(-110)	1	2	-2.1058	149550	Identified
Q9UJX5	Anaphase-promoting complex subunit 4	ANAPC4	FUNCTION: Component of the anaphase promoting complex/cyclosome (APC/C), a cell cycle-regulated E3 ubiquitin ligase that controls progression through mitosis and the G1 phase of the cell cycle. The APC/C complex acts by mediating ubiquitination and subsequent degradation of target proteins: it mainly mediates the formation of 'Lys-11'-linked polyubiquitin chains and, to a lower extent, the format…	92.115	808	sp|Q9UJX5|APC4_HUMAN	439	sp|Q9UJX5|APC4_HUMAN Anaphase-promoting complex subunit 4 OS=Homo sapiens OX=9606 GN=ANAPC4 PE=1 SV=2	sp|Q9UJX5|APC4_HUMAN	439	439	K	AMLRMTEDHVLPELNKMTQKDITFVAEFLTE	55.578	47.27	MTEDHVLPELNK(0.973)MTQK(0.027)	MTEDHVLPELNK(16)MTQK(-16)	12	3	-1.0866	97754	Identified
Q9UJX5	Anaphase-promoting complex subunit 4	ANAPC4	FUNCTION: Component of the anaphase promoting complex/cyclosome (APC/C), a cell cycle-regulated E3 ubiquitin ligase that controls progression through mitosis and the G1 phase of the cell cycle. The APC/C complex acts by mediating ubiquitination and subsequent degradation of target proteins: it mainly mediates the formation of 'Lys-11'-linked polyubiquitin chains and, to a lower extent, the format…	92.115	808	sp|Q9UJX5|APC4_HUMAN	147	sp|Q9UJX5|APC4_HUMAN Anaphase-promoting complex subunit 4 OS=Homo sapiens OX=9606 GN=ANAPC4 PE=1 SV=2	sp|Q9UJX5|APC4_HUMAN	147	147	K	EDESNLLLPKLPTLPKNYSNTSKIFSEENSD	54.584	54.584	LPTLPK(0.877)NYSNTSK(0.123)	LPTLPK(8.6)NYSNTSK(-8.6)	6	2	-4.0051	78306	Identified
Q9UJX5	Anaphase-promoting complex subunit 4	ANAPC4	FUNCTION: Component of the anaphase promoting complex/cyclosome (APC/C), a cell cycle-regulated E3 ubiquitin ligase that controls progression through mitosis and the G1 phase of the cell cycle. The APC/C complex acts by mediating ubiquitination and subsequent degradation of target proteins: it mainly mediates the formation of 'Lys-11'-linked polyubiquitin chains and, to a lower extent, the format…	92.115	808	sp|Q9UJX5|APC4_HUMAN	729	sp|Q9UJX5|APC4_HUMAN Anaphase-promoting complex subunit 4 OS=Homo sapiens OX=9606 GN=ANAPC4 PE=1 SV=2	sp|Q9UJX5|APC4_HUMAN	729	729	K	LESMKAQYVAGNGFRKVSCVLSSNLRHVRVF	62.271	48.701	K(1)VSCVLSSNLR	K(49)VSCVLSSNLR	1	2	-1.6421	189250	Identified
Q9UJX4	Anaphase-promoting complex subunit 5	ANAPC5	FUNCTION: Component of the anaphase promoting complex/cyclosome (APC/C), a cell cycle-regulated E3 ubiquitin ligase that controls progression through mitosis and the G1 phase of the cell cycle. The APC/C complex acts by mediating ubiquitination and subsequent degradation of target proteins: it mainly mediates the formation of 'Lys-11'-linked polyubiquitin chains and, to a lower extent, the format…	85.076	755	sp|Q9UJX4|APC5_HUMAN	229	sp|Q9UJX4|APC5_HUMAN Anaphase-promoting complex subunit 5 OS=Homo sapiens OX=9606 GN=ANAPC5 PE=1 SV=2	sp|Q9UJX4|APC5_HUMAN	229	229	K	FFLSQQASLLKNDETKALTPASLQKELNNLL	65.173	65.173	NDETK(1)ALTPASLQK	NDETK(58)ALTPASLQK(-58)	5	2	8.4642	143340	Identified
Q9UJX3	Anaphase-promoting complex subunit 7	ANAPC7	FUNCTION: Component of the anaphase promoting complex/cyclosome (APC/C), a cell cycle-regulated E3 ubiquitin ligase that controls progression through mitosis and the G1 phase of the cell cycle. The APC/C complex acts by mediating ubiquitination and subsequent degradation of target proteins: it mainly mediates the formation of 'Lys-11'-linked polyubiquitin chains and, to a lower extent, the format…	66.855	599	sp|Q9UJX3|APC7_HUMAN	491	sp|Q9UJX3|APC7_HUMAN Anaphase-promoting complex subunit 7 OS=Homo sapiens OX=9606 GN=ANAPC7 PE=1 SV=4	sp|Q9UJX3|APC7_HUMAN	491	491	K	IKAVVKKAELLSREQKYEDGIALLRNALANQ	58.889	58.889	EQK(1)YEDGIALLR	EQK(59)YEDGIALLR	3	2	-0.080601	64722	Identified
Q9UJX3	Anaphase-promoting complex subunit 7	ANAPC7	FUNCTION: Component of the anaphase promoting complex/cyclosome (APC/C), a cell cycle-regulated E3 ubiquitin ligase that controls progression through mitosis and the G1 phase of the cell cycle. The APC/C complex acts by mediating ubiquitination and subsequent degradation of target proteins: it mainly mediates the formation of 'Lys-11'-linked polyubiquitin chains and, to a lower extent, the format…	66.855	599	sp|Q9UJX3|APC7_HUMAN	482	sp|Q9UJX3|APC7_HUMAN Anaphase-promoting complex subunit 7 OS=Homo sapiens OX=9606 GN=ANAPC7 PE=1 SV=4	sp|Q9UJX3|APC7_HUMAN	482	482	K	KALTQRPDYIKAVVKKAELLSREQKYEDGIA	93.561	93.561	K(1)AELLSR	K(94)AELLSR	1	2	0.28869	284440	Identified
Q9UJX3	Anaphase-promoting complex subunit 7	ANAPC7	FUNCTION: Component of the anaphase promoting complex/cyclosome (APC/C), a cell cycle-regulated E3 ubiquitin ligase that controls progression through mitosis and the G1 phase of the cell cycle. The APC/C complex acts by mediating ubiquitination and subsequent degradation of target proteins: it mainly mediates the formation of 'Lys-11'-linked polyubiquitin chains and, to a lower extent, the format…	66.855	599	sp|Q9UJX3|APC7_HUMAN	181	sp|Q9UJX3|APC7_HUMAN Anaphase-promoting complex subunit 7 OS=Homo sapiens OX=9606 GN=ANAPC7 PE=1 SV=4	sp|Q9UJX3|APC7_HUMAN	181	181	K	QRTPKINMMLANLYKKAGQERPSVTSYKEVL	66.953	66.953	K(1)AGQERPSVTSYK	K(45)AGQERPSVTSYK(-45)	1	3	-0.22578	175640	Identified
Q9UJX3	Anaphase-promoting complex subunit 7	ANAPC7	FUNCTION: Component of the anaphase promoting complex/cyclosome (APC/C), a cell cycle-regulated E3 ubiquitin ligase that controls progression through mitosis and the G1 phase of the cell cycle. The APC/C complex acts by mediating ubiquitination and subsequent degradation of target proteins: it mainly mediates the formation of 'Lys-11'-linked polyubiquitin chains and, to a lower extent, the format…	66.855	599	sp|Q9UJX3|APC7_HUMAN	193	sp|Q9UJX3|APC7_HUMAN Anaphase-promoting complex subunit 7 OS=Homo sapiens OX=9606 GN=ANAPC7 PE=1 SV=4	sp|Q9UJX3|APC7_HUMAN	193	193	K	LYKKAGQERPSVTSYKEVLRQCPLALDAILG	58.508	58.508	AGQERPSVTSYK(1)EVLR	AGQERPSVTSYK(59)EVLR	12	3	-0.8624	192980	Identified
Q9UJX3	Anaphase-promoting complex subunit 7	ANAPC7	FUNCTION: Component of the anaphase promoting complex/cyclosome (APC/C), a cell cycle-regulated E3 ubiquitin ligase that controls progression through mitosis and the G1 phase of the cell cycle. The APC/C complex acts by mediating ubiquitination and subsequent degradation of target proteins: it mainly mediates the formation of 'Lys-11'-linked polyubiquitin chains and, to a lower extent, the format…	66.855	599	sp|Q9UJX3|APC7_HUMAN	141	sp|Q9UJX3|APC7_HUMAN Anaphase-promoting complex subunit 7 OS=Homo sapiens OX=9606 GN=ANAPC7 PE=1 SV=4	sp|Q9UJX3|APC7_HUMAN	141	141	K	TPQSQCLPSEIEVKYKMAECYTMLKQDKDAI	81.799	81.799	YK(1)MAECYTMLK	YK(80)MAECYTMLK(-80)	2	2	1.4597	12707	Identified
Q9UKU9	Angiopoietin-related protein 2	ANGPTL2	FUNCTION: Induces sprouting in endothelial cells through an autocrine and paracrine action.	57.104	493	sp|Q9UKU9|ANGL2_HUMAN	394	sp|Q9UKU9|ANGL2_HUMAN Angiopoietin-related protein 2 OS=Homo sapiens OX=9606 GN=ANGPTL2 PE=1 SV=1	sp|Q9UKU9|ANGL2_HUMAN	394	394	K	AEYASFRLEPESEYYKLRLGRYHGNAGDSFT	65.404	65.404	LEPESEYYK(1)LR	LEPESEYYK(65)LR	9	2	0.78562	45660	Identified
Q9P2R3	Rabankyrin-5	ANKFY1	FUNCTION: Proposed effector of Rab5. Binds to phosphatidylinositol 3-phosphate (PI(3)P). Involved in homotypic early endosome fusion and to a lesser extent in heterotypic fusion of chlathrin-coated vesicles with early endosomes. Involved in macropinocytosis; the function is dependent on Rab5-GTP. Required for correct endosomal localization. Involved in the internalization and trafficking of activ…	128.4	1169	sp|Q9P2R3|ANFY1_HUMAN	224	sp|Q9P2R3|ANFY1_HUMAN Rabankyrin-5 OS=Homo sapiens OX=9606 GN=ANKFY1 PE=1 SV=2	sp|Q9P2R3|ANFY1_HUMAN	224	224	K	LLYKMIKSKTEYPLHKAIKVEREDVVFLYLI	72.042	72.042	TEYPLHK(1)AIK	TEYPLHK(34)AIK(-34)	7	2	-0.35317	510430	Identified
Q9P2R3	Rabankyrin-5	ANKFY1	FUNCTION: Proposed effector of Rab5. Binds to phosphatidylinositol 3-phosphate (PI(3)P). Involved in homotypic early endosome fusion and to a lesser extent in heterotypic fusion of chlathrin-coated vesicles with early endosomes. Involved in macropinocytosis; the function is dependent on Rab5-GTP. Required for correct endosomal localization. Involved in the internalization and trafficking of activ…	128.4	1169	sp|Q9P2R3|ANFY1_HUMAN	585	sp|Q9P2R3|ANFY1_HUMAN Rabankyrin-5 OS=Homo sapiens OX=9606 GN=ANKFY1 PE=1 SV=2	sp|Q9P2R3|ANFY1_HUMAN	585	585	K	LHATNNLQIIPDFSLKDSRDQTVLGLALWTG	58.794	58.794	ANALHATNNLQIIPDFSLK(1)DSR	ANALHATNNLQIIPDFSLK(59)DSR	19	4	0.56135	112170	Identified
Q9P2R3	Rabankyrin-5	ANKFY1	FUNCTION: Proposed effector of Rab5. Binds to phosphatidylinositol 3-phosphate (PI(3)P). Involved in homotypic early endosome fusion and to a lesser extent in heterotypic fusion of chlathrin-coated vesicles with early endosomes. Involved in macropinocytosis; the function is dependent on Rab5-GTP. Required for correct endosomal localization. Involved in the internalization and trafficking of activ…	128.4	1169	sp|Q9P2R3|ANFY1_HUMAN	489	sp|Q9P2R3|ANFY1_HUMAN Rabankyrin-5 OS=Homo sapiens OX=9606 GN=ANKFY1 PE=1 SV=2	sp|Q9P2R3|ANFY1_HUMAN	489	489	K	ALFLATNGAHVNHRNKWGETPLHTACRHGLA	78.043	78.043	NK(1)WGETPLHTACR	NK(78)WGETPLHTACR	2	3	-3.0545	405540	Identified
Q9P2R3	Rabankyrin-5	ANKFY1	FUNCTION: Proposed effector of Rab5. Binds to phosphatidylinositol 3-phosphate (PI(3)P). Involved in homotypic early endosome fusion and to a lesser extent in heterotypic fusion of chlathrin-coated vesicles with early endosomes. Involved in macropinocytosis; the function is dependent on Rab5-GTP. Required for correct endosomal localization. Involved in the internalization and trafficking of activ…	128.4	1169	sp|Q9P2R3|ANFY1_HUMAN	217	sp|Q9P2R3|ANFY1_HUMAN Rabankyrin-5 OS=Homo sapiens OX=9606 GN=ANKFY1 PE=1 SV=2	sp|Q9P2R3|ANFY1_HUMAN	217	217	K	FSSMSAQLLYKMIKSKTEYPLHKAIKVERED	123.5	123.5	SK(1)TEYPLHK	SK(120)TEYPLHK(-120)	2	2	-1.634	364520	Identified
Q9P2R3	Rabankyrin-5	ANKFY1	FUNCTION: Proposed effector of Rab5. Binds to phosphatidylinositol 3-phosphate (PI(3)P). Involved in homotypic early endosome fusion and to a lesser extent in heterotypic fusion of chlathrin-coated vesicles with early endosomes. Involved in macropinocytosis; the function is dependent on Rab5-GTP. Required for correct endosomal localization. Involved in the internalization and trafficking of activ…	128.4	1169	sp|Q9P2R3|ANFY1_HUMAN	931	sp|Q9P2R3|ANFY1_HUMAN Rabankyrin-5 OS=Homo sapiens OX=9606 GN=ANKFY1 PE=1 SV=2	sp|Q9P2R3|ANFY1_HUMAN	931	931	K	AGSEIIVRNLLLAGAKVNELTKHRQTALHLA	71.896	71.896	NLLLAGAK(0.881)VNELTK(0.119)	NLLLAGAK(8.7)VNELTK(-8.7)	8	2	-3.3901	1452500	Identified
Q9P2R3	Rabankyrin-5	ANKFY1	FUNCTION: Proposed effector of Rab5. Binds to phosphatidylinositol 3-phosphate (PI(3)P). Involved in homotypic early endosome fusion and to a lesser extent in heterotypic fusion of chlathrin-coated vesicles with early endosomes. Involved in macropinocytosis; the function is dependent on Rab5-GTP. Required for correct endosomal localization. Involved in the internalization and trafficking of activ…	128.4	1169	sp|Q9P2R3|ANFY1_HUMAN	870	sp|Q9P2R3|ANFY1_HUMAN Rabankyrin-5 OS=Homo sapiens OX=9606 GN=ANKFY1 PE=1 SV=2	sp|Q9P2R3|ANFY1_HUMAN	870	870	K	AILKRESGAAEQVDNKGRNFLHVAVQNSDIE	200.76	65.879	RESGAAEQVDNK(1)GR	RESGAAEQVDNK(66)GR	12	3	1.2017	385670	Identified
Q9P2R3	Rabankyrin-5	ANKFY1	FUNCTION: Proposed effector of Rab5. Binds to phosphatidylinositol 3-phosphate (PI(3)P). Involved in homotypic early endosome fusion and to a lesser extent in heterotypic fusion of chlathrin-coated vesicles with early endosomes. Involved in macropinocytosis; the function is dependent on Rab5-GTP. Required for correct endosomal localization. Involved in the internalization and trafficking of activ…	128.4	1169	sp|Q9P2R3|ANFY1_HUMAN	1151	sp|Q9P2R3|ANFY1_HUMAN Rabankyrin-5 OS=Homo sapiens OX=9606 GN=ANKFY1 PE=1 SV=2	sp|Q9P2R3|ANFY1_HUMAN	1151	1151	K	KCSTKEIPIIKFDLNKPVRVCNICFDVLTLG	75.243	75.243	FDLNK(1)PVR	FDLNK(75)PVR	5	2	0.36443	61877	Identified
Q9HCJ1	Progressive ankylosis protein homolog	ANKH	FUNCTION: Regulates intra- and extracellular levels of inorganic pyrophosphate (PPi), probably functioning as PPi transporter.	54.24	492	sp|Q9HCJ1|ANKH_HUMAN	127	sp|Q9HCJ1|ANKH_HUMAN Progressive ankylosis protein homolog OS=Homo sapiens OX=9606 GN=ANKH PE=1 SV=2	sp|Q9HCJ1|ANKH_HUMAN	127	127	K	YIINKLHHVDESVGSKTRRAFLYLAAFPFMD	90.306	90.306	LHHVDESVGSK(1)TR	LHHVDESVGSK(90)TR	11	3	-0.31215	38229	Identified
Q8IWZ3	Ankyrin repeat and KH domain-containing protein 1	ANKHD1	FUNCTION: May play a role as a scaffolding protein that may be associated with the abnormal phenotype of leukemia cells. Isoform 2 may possess an antiapoptotic effect and protect cells during normal cell survival through its regulation of caspases. {ECO:0000269|PubMed:16098192}.	269.45	2542	sp|Q8IWZ3|ANKH1_HUMAN	1400	sp|Q8IWZ3|ANKH1_HUMAN Ankyrin repeat and KH domain-containing protein 1 OS=Homo sapiens OX=9606 GN=ANKHD1 PE=1 SV=1	sp|Q8IWZ3|ANKH1_HUMAN	1400	1400	K	PSDIECMRYIATITDKELLKKCHQCVETIVK	115.41	115.41	YIATITDK(0.999)ELLK(0.001)	YIATITDK(32)ELLK(-32)	8	2	0.20253	111640	Identified
Q8IWZ3	Ankyrin repeat and KH domain-containing protein 1	ANKHD1	FUNCTION: May play a role as a scaffolding protein that may be associated with the abnormal phenotype of leukemia cells. Isoform 2 may possess an antiapoptotic effect and protect cells during normal cell survival through its regulation of caspases. {ECO:0000269|PubMed:16098192}.	269.45	2542	sp|Q8IWZ3|ANKH1_HUMAN	1405	sp|Q8IWZ3|ANKH1_HUMAN Ankyrin repeat and KH domain-containing protein 1 OS=Homo sapiens OX=9606 GN=ANKHD1 PE=1 SV=1	sp|Q8IWZ3|ANKH1_HUMAN	1405	1405	K	CMRYIATITDKELLKKCHQCVETIVKAKDQQ	79.311	79.311	K(1)CHQCVETIVK	K(79)CHQCVETIVK(-79)	1	2	4.3597	53291	Identified
Q8IWZ3	Ankyrin repeat and KH domain-containing protein 1	ANKHD1	FUNCTION: May play a role as a scaffolding protein that may be associated with the abnormal phenotype of leukemia cells. Isoform 2 may possess an antiapoptotic effect and protect cells during normal cell survival through its regulation of caspases. {ECO:0000269|PubMed:16098192}.	269.45	2542	sp|Q8IWZ3|ANKH1_HUMAN	1426	sp|Q8IWZ3|ANKH1_HUMAN Ankyrin repeat and KH domain-containing protein 1 OS=Homo sapiens OX=9606 GN=ANKHD1 PE=1 SV=1	sp|Q8IWZ3|ANKH1_HUMAN	1426	1426	K	ETIVKAKDQQAAEANKNASILLKELDLEKSR	69.201	69.201	DQQAAEANK(0.999)NASILLK(0.001)	DQQAAEANK(30)NASILLK(-30)	9	2	-0.65442	9547.3	Identified
Q9P2G1	Ankyrin repeat and IBR domain-containing protein 1	ANKIB1	FUNCTION: Might act as an E3 ubiquitin-protein ligase, or as part of E3 complex, which accepts ubiquitin from specific E2 ubiquitin-conjugating enzymes and then transfers it to substrates. {ECO:0000250}.	122	1089	sp|Q9P2G1|AKIB1_HUMAN	528	sp|Q9P2G1|AKIB1_HUMAN Ankyrin repeat and IBR domain-containing protein 1 OS=Homo sapiens OX=9606 GN=ANKIB1 PE=1 SV=3	sp|Q9P2G1|AKIB1_HUMAN	528	528	K	LTNSKPCANCKSPIQKNEGCNHMQCAKCKYD	44.045	44.045	SPIQK(0.988)NEGCNHMQCAK(0.012)	SPIQK(19)NEGCNHMQCAK(-19)	5	3	0.53083	41873	Identified
Q9P2G1	Ankyrin repeat and IBR domain-containing protein 1	ANKIB1	FUNCTION: Might act as an E3 ubiquitin-protein ligase, or as part of E3 complex, which accepts ubiquitin from specific E2 ubiquitin-conjugating enzymes and then transfers it to substrates. {ECO:0000250}.	122	1089	sp|Q9P2G1|AKIB1_HUMAN	539	sp|Q9P2G1|AKIB1_HUMAN Ankyrin repeat and IBR domain-containing protein 1 OS=Homo sapiens OX=9606 GN=ANKIB1 PE=1 SV=3	sp|Q9P2G1|AKIB1_HUMAN	539	539	K	SPIQKNEGCNHMQCAKCKYDFCWICLEEWKK	53.028	53.028	NEGCNHMQCAK(0.788)CK(0.212)	NEGCNHMQCAK(5.7)CK(-5.7)	11	3	1.5542	23543	Identified
Q86XL3	Ankyrin repeat and LEM domain-containing protein 2	ANKLE2	FUNCTION: Involved in mitotic nuclear envelope reassembly by promoting dephosphorylation of BAF/BANF1 during mitotic exit. Coordinates the control of BAF/BANF1 dephosphorylation by inhibiting VRK1 kinase and promoting dephosphorylation of BAF/BANF1 by protein phosphatase 2A (PP2A), thereby facilitating nuclear envelope assembly. It is unclear whether it acts as a real PP2A regulatory subunit or w…	104.11	938	sp|Q86XL3|ANKL2_HUMAN	73	sp|Q86XL3|ANKL2_HUMAN Ankyrin repeat and LEM domain-containing protein 2 OS=Homo sapiens OX=9606 GN=ANKLE2 PE=1 SV=4	sp|Q86XL3|ANKL2_HUMAN	73	73	K	PASGEMTMDALLARLKLLNPDDLREEIVKAG	90.263	90.263	LK(1)LLNPDDLR	LK(90)LLNPDDLR	2	2	-0.15679	111400	Identified
Q86XL3	Ankyrin repeat and LEM domain-containing protein 2	ANKLE2	FUNCTION: Involved in mitotic nuclear envelope reassembly by promoting dephosphorylation of BAF/BANF1 during mitotic exit. Coordinates the control of BAF/BANF1 dephosphorylation by inhibiting VRK1 kinase and promoting dephosphorylation of BAF/BANF1 by protein phosphatase 2A (PP2A), thereby facilitating nuclear envelope assembly. It is unclear whether it acts as a real PP2A regulatory subunit or w…	104.11	938	sp|Q86XL3|ANKL2_HUMAN	312	sp|Q86XL3|ANKL2_HUMAN Ankyrin repeat and LEM domain-containing protein 2 OS=Homo sapiens OX=9606 GN=ANKLE2 PE=1 SV=4	sp|Q86XL3|ANKL2_HUMAN	312	312	K	RANSYKNPRTQDLTAKLRKAVEKGEEDTFSD	63.397	63.397	TQDLTAK(1)LR	TQDLTAK(63)LR	7	2	3.1741	112620	Identified
Q86XL3	Ankyrin repeat and LEM domain-containing protein 2	ANKLE2	FUNCTION: Involved in mitotic nuclear envelope reassembly by promoting dephosphorylation of BAF/BANF1 during mitotic exit. Coordinates the control of BAF/BANF1 dephosphorylation by inhibiting VRK1 kinase and promoting dephosphorylation of BAF/BANF1 by protein phosphatase 2A (PP2A), thereby facilitating nuclear envelope assembly. It is unclear whether it acts as a real PP2A regulatory subunit or w…	104.11	938	sp|Q86XL3|ANKL2_HUMAN	90	sp|Q86XL3|ANKL2_HUMAN Ankyrin repeat and LEM domain-containing protein 2 OS=Homo sapiens OX=9606 GN=ANKLE2 PE=1 SV=4	sp|Q86XL3|ANKL2_HUMAN	90	90	K	LNPDDLREEIVKAGLKCGPITSTTRFIFEKK	47.57	47.57	AGLK(1)CGPITSTTR	AGLK(48)CGPITSTTR	4	2	1.0883	107890	Identified
Q8IV38	Ankyrin repeat and MYND domain-containing protein 2	ANKMY2	FUNCTION: May be involved in the trafficking of signaling proteins to the cilia. {ECO:0000250}.	49.298	441	sp|Q8IV38|ANKY2_HUMAN	207	sp|Q8IV38|ANKY2_HUMAN Ankyrin repeat and MYND domain-containing protein 2 OS=Homo sapiens OX=9606 GN=ANKMY2 PE=1 SV=1	sp|Q8IV38|ANKY2_HUMAN	207	207	K	AALNKCYRVMDLICEKCMKQRDMNEVLAMKM	53.517	40.386	VMDLICEK(0.92)CMK(0.08)	VMDLICEK(11)CMK(-11)	8	3	0.66132	24261	Identified
Q8IV38	Ankyrin repeat and MYND domain-containing protein 2	ANKMY2	FUNCTION: May be involved in the trafficking of signaling proteins to the cilia. {ECO:0000250}.	49.298	441	sp|Q8IV38|ANKY2_HUMAN	146	sp|Q8IV38|ANKY2_HUMAN Ankyrin repeat and MYND domain-containing protein 2 OS=Homo sapiens OX=9606 GN=ANKMY2 PE=1 SV=1	sp|Q8IV38|ANKY2_HUMAN	146	146	K	IINNFFPRERLDYYTKPQGLDKEPKLPPKLA	76.255	76.255	LDYYTK(1)PQGLDK	LDYYTK(37)PQGLDK(-37)	6	2	0.61001	40756	Identified
Q8IV38	Ankyrin repeat and MYND domain-containing protein 2	ANKMY2	FUNCTION: May be involved in the trafficking of signaling proteins to the cilia. {ECO:0000250}.	49.298	441	sp|Q8IV38|ANKY2_HUMAN	152	sp|Q8IV38|ANKY2_HUMAN Ankyrin repeat and MYND domain-containing protein 2 OS=Homo sapiens OX=9606 GN=ANKMY2 PE=1 SV=1	sp|Q8IV38|ANKY2_HUMAN	152	152	K	PRERLDYYTKPQGLDKEPKLPPKLAGPLHKI	44.82	44.82	LDYYTKPQGLDK(0.5)EPK(0.5)	LDYYTK(-30)PQGLDK(0)EPK(0)	12	3	3.7687		Identified
Q8IV38	Ankyrin repeat and MYND domain-containing protein 2	ANKMY2	FUNCTION: May be involved in the trafficking of signaling proteins to the cilia. {ECO:0000250}.	49.298	441	sp|Q8IV38|ANKY2_HUMAN	265	sp|Q8IV38|ANKY2_HUMAN Ankyrin repeat and MYND domain-containing protein 2 OS=Homo sapiens OX=9606 GN=ANKMY2 PE=1 SV=1	sp|Q8IV38|ANKY2_HUMAN	265	265	K	LLKGRASDGFPVYQEKIIRESIRKFPYCEAT	80.623	80.623	ASDGFPVYQEK(1)IIR	ASDGFPVYQEK(81)IIR	11	2	-0.72827	152590	Identified
Q8IV38	Ankyrin repeat and MYND domain-containing protein 2	ANKMY2	FUNCTION: May be involved in the trafficking of signaling proteins to the cilia. {ECO:0000250}.	49.298	441	sp|Q8IV38|ANKY2_HUMAN	155	sp|Q8IV38|ANKY2_HUMAN Ankyrin repeat and MYND domain-containing protein 2 OS=Homo sapiens OX=9606 GN=ANKMY2 PE=1 SV=1	sp|Q8IV38|ANKY2_HUMAN	155	155	K	RLDYYTKPQGLDKEPKLPPKLAGPLHKIITT	44.82	44.82	LDYYTKPQGLDK(0.5)EPK(0.5)	LDYYTK(-30)PQGLDK(0)EPK(0)	15	3	3.7687		Identified
Q8IZ07	Ankyrin repeat domain-containing protein 13A	ANKRD13A	FUNCTION: Ubiquitin-binding protein that specifically recognizes and binds 'Lys-63'-linked ubiquitin. Does not bind 'Lys-48'-linked ubiquitin. Positively regulates the internalization of ligand-activated EGFR by binding to the Ub moiety of ubiquitinated EGFR at the cell membrane. {ECO:0000269|PubMed:22298428}.	67.618	590	sp|Q8IZ07|AN13A_HUMAN	291	sp|Q8IZ07|AN13A_HUMAN Ankyrin repeat domain-containing protein 13A OS=Homo sapiens OX=9606 GN=ANKRD13A PE=1 SV=3	sp|Q8IZ07|AN13A_HUMAN	291	291	K	VITKIRTEHLTEEEKKRYKADRNPLESLLGT	95.311	95.311	TEHLTEEEK(0.5)K(0.5)	TEHLTEEEK(0)K(0)	10	3	1.4512	75458	Identified
Q8IZ07	Ankyrin repeat domain-containing protein 13A	ANKRD13A	FUNCTION: Ubiquitin-binding protein that specifically recognizes and binds 'Lys-63'-linked ubiquitin. Does not bind 'Lys-48'-linked ubiquitin. Positively regulates the internalization of ligand-activated EGFR by binding to the Ub moiety of ubiquitinated EGFR at the cell membrane. {ECO:0000269|PubMed:22298428}.	67.618	590	sp|Q8IZ07|AN13A_HUMAN	290	sp|Q8IZ07|AN13A_HUMAN Ankyrin repeat domain-containing protein 13A OS=Homo sapiens OX=9606 GN=ANKRD13A PE=1 SV=3	sp|Q8IZ07|AN13A_HUMAN	290	290	K	NVITKIRTEHLTEEEKKRYKADRNPLESLLG	139.02	139.02	TEHLTEEEK(0.858)K(0.142)R	TEHLTEEEK(7.8)K(-7.8)R	9	3	0.66119	75458	Identified
Q8IZ07	Ankyrin repeat domain-containing protein 13A	ANKRD13A	FUNCTION: Ubiquitin-binding protein that specifically recognizes and binds 'Lys-63'-linked ubiquitin. Does not bind 'Lys-48'-linked ubiquitin. Positively regulates the internalization of ligand-activated EGFR by binding to the Ub moiety of ubiquitinated EGFR at the cell membrane. {ECO:0000269|PubMed:22298428}.	67.618	590	sp|Q8IZ07|AN13A_HUMAN	257	sp|Q8IZ07|AN13A_HUMAN Ankyrin repeat domain-containing protein 13A OS=Homo sapiens OX=9606 GN=ANKRD13A PE=1 SV=3	sp|Q8IZ07|AN13A_HUMAN	257	257	K	AFERTKSGFWGWRTDKAEVVNGYEAKVYTVN	79.795	79.795	TDK(1)AEVVNGYEAK	TDK(61)AEVVNGYEAK(-61)	3	2	-2.9623	50298	Identified
Q86YJ7	Ankyrin repeat domain-containing protein 13B	ANKRD13B	FUNCTION: Ubiquitin-binding protein that specifically recognizes and binds 'Lys-63'-linked ubiquitin. Does not bind 'Lys-48'-linked ubiquitin. Positively regulates the internalization of ligand-activated EGFR by binding to the Ub moiety of ubiquitinated EGFR at the cell membrane. {ECO:0000269|PubMed:22298428}.	70.205	626	sp|Q86YJ7|AN13B_HUMAN	364	sp|Q86YJ7|AN13B_HUMAN Ankyrin repeat domain-containing protein 13B OS=Homo sapiens OX=9606 GN=ANKRD13B PE=1 SV=4	sp|Q86YJ7|AN13B_HUMAN	364	364	K	ELGNRDMGRPMELTTKTQKFKAKLWLCEEHP	76.572	76.572	PMELTTK(0.996)TQK(0.004)	PMELTTK(24)TQK(-24)	7	2	0.72856	44166	Identified
Q86YJ7	Ankyrin repeat domain-containing protein 13B	ANKRD13B	FUNCTION: Ubiquitin-binding protein that specifically recognizes and binds 'Lys-63'-linked ubiquitin. Does not bind 'Lys-48'-linked ubiquitin. Positively regulates the internalization of ligand-activated EGFR by binding to the Ub moiety of ubiquitinated EGFR at the cell membrane. {ECO:0000269|PubMed:22298428}.	70.205	626	sp|Q86YJ7|AN13B_HUMAN	297	sp|Q86YJ7|AN13B_HUMAN Ankyrin repeat domain-containing protein 13B OS=Homo sapiens OX=9606 GN=ANKRD13B PE=1 SV=4	sp|Q86YJ7|AN13B_HUMAN	297	297	K	ELITRTRTEHLSEQHKGKVKGCKTPLQSFLG	44.57	44.57	TEHLSEQHK(0.781)GK(0.219)	TEHLSEQHK(5.5)GK(-5.5)	9	3	1.9449	41136	Identified
O75179	Ankyrin repeat domain-containing protein 17	ANKRD17	FUNCTION: Could play pivotal roles in cell cycle and DNA regulation (PubMed:19150984). Involved in innate immune defense against viruse by positively regulating the viral dsRNA receptors DDX58 and IFIH1 signaling pathways (PubMed:22328336). Involves in NOD2- and NOD1-mediated responses to bacteria suggesting a role in innate antibacterial immune pathways too (PubMed:23711367). Target of enterovir…	274.25	2603	sp|O75179|ANR17_HUMAN;sp|Q8IWZ3|ANKH1_HUMAN	1330;1302	sp|O75179|ANR17_HUMAN Ankyrin repeat domain-containing protein 17 OS=Homo sapiens OX=9606 GN=ANKRD17 PE=1 SV=3;sp|Q8IWZ3|ANKH1_HUMAN Ankyrin repeat and KH domain-containing protein 1 OS=Homo sapiens OX=9606 GN=ANKHD1 PE=1 SV=1	sp|O75179|ANR17_HUMAN;sp|Q8IWZ3|ANKH1_HUMAN	1330;1302	1302	K	PVPSSRDTALTIAADKGHYKFCELLIGRGAH;PVPSSRDTALTIAADKGHYKFCELLIHRGAH	110.52	110.52	DTALTIAADK(0.991)GHYK(0.009)	DTALTIAADK(20)GHYK(-20)	10	2	-0.054025	63016	Identified
O75179	Ankyrin repeat domain-containing protein 17	ANKRD17	FUNCTION: Could play pivotal roles in cell cycle and DNA regulation (PubMed:19150984). Involved in innate immune defense against viruse by positively regulating the viral dsRNA receptors DDX58 and IFIH1 signaling pathways (PubMed:22328336). Involves in NOD2- and NOD1-mediated responses to bacteria suggesting a role in innate antibacterial immune pathways too (PubMed:23711367). Target of enterovir…	274.25	2603	sp|O75179|ANR17_HUMAN	1518	sp|O75179|ANR17_HUMAN Ankyrin repeat domain-containing protein 17 OS=Homo sapiens OX=9606 GN=ANKRD17 PE=1 SV=3	sp|O75179|ANR17_HUMAN	1518	1518	K	EAKNKENFELQAAQEKEKLKVEDEPEVLTEP	181.44	181.44	ENFELQAAQEK(0.967)EK(0.033)	ENFELQAAQEK(15)EK(-15)	11	2	-1.728	14688	Identified
O75179	Ankyrin repeat domain-containing protein 17	ANKRD17	FUNCTION: Could play pivotal roles in cell cycle and DNA regulation (PubMed:19150984). Involved in innate immune defense against viruse by positively regulating the viral dsRNA receptors DDX58 and IFIH1 signaling pathways (PubMed:22328336). Involves in NOD2- and NOD1-mediated responses to bacteria suggesting a role in innate antibacterial immune pathways too (PubMed:23711367). Target of enterovir…	274.25	2603	sp|O75179|ANR17_HUMAN;sp|Q8IWZ3|ANKH1_HUMAN	193;164	sp|O75179|ANR17_HUMAN Ankyrin repeat domain-containing protein 17 OS=Homo sapiens OX=9606 GN=ANKRD17 PE=1 SV=3;sp|Q8IWZ3|ANKH1_HUMAN Ankyrin repeat and KH domain-containing protein 1 OS=Homo sapiens OX=9606 GN=ANKHD1 PE=1 SV=1	sp|O75179|ANR17_HUMAN;sp|Q8IWZ3|ANKH1_HUMAN	193;164	164	K	LLEAAGIGKLSTADGKAFADPEVLRRLTSSV	53.051	40.83	LSTADGK(1)AFADPEVLR	LSTADGK(41)AFADPEVLR	7	2	0.18939	84056	Identified
Q96NW4	Ankyrin repeat domain-containing protein 27	ANKRD27	FUNCTION: May be a guanine exchange factor (GEF) for Rab21, Rab32 and Rab38 and regulate endosome dynamics (PubMed:16525121, PubMed:18477474). May regulate the participation of VAMP7 in membrane fusion events; in vitro inhibits VAMP7-mediated SNARE complex formation by trapping VAMP7 in a closed, fusogenically inactive conformation (PubMed:23104059). Involved in peripheral melanosomal distributio…	116.98	1050	sp|Q96NW4|ANR27_HUMAN	411	sp|Q96NW4|ANR27_HUMAN Ankyrin repeat domain-containing protein 27 OS=Homo sapiens OX=9606 GN=ANKRD27 PE=1 SV=2	sp|Q96NW4|ANR27_HUMAN	411	411	K	SPTDCLFKHIASGNQKEVERLLSQEDHDKDT	71.066	71.066	HIASGNQK(1)EVER	HIASGNQK(71)EVER	8	2	-0.80398	18943	Identified
O15084	Serine/threonine-protein phosphatase 6 regulatory ankyrin repeat subunit A	ANKRD28	FUNCTION: Putative regulatory subunit of protein phosphatase 6 (PP6) that may be involved in the recognition of phosphoprotein substrates. Involved in the PP6-mediated dephosphorylation of NFKBIE opposing its degradation in response to TNF-alpha. Selectively inhibits the phosphatase activity of PPP1C. Targets PPP1C to modulate HNRPK phosphorylation. {ECO:0000269|PubMed:16564677, ECO:0000269|PubMe…	112.96	1053	sp|O15084|ANR28_HUMAN	503	sp|O15084|ANR28_HUMAN Serine/threonine-protein phosphatase 6 regulatory ankyrin repeat subunit A OS=Homo sapiens OX=9606 GN=ANKRD28 PE=1 SV=5	sp|O15084|ANR28_HUMAN	503	503	K	LEYLLRNDANPGIRDKQGYNAVHYSAAYGHR	80.815	80.815	DK(1)QGYNAVHYSAAYGHR	DK(81)QGYNAVHYSAAYGHR	2	3	0.36301	41723	Identified
O15084	Serine/threonine-protein phosphatase 6 regulatory ankyrin repeat subunit A	ANKRD28	FUNCTION: Putative regulatory subunit of protein phosphatase 6 (PP6) that may be involved in the recognition of phosphoprotein substrates. Involved in the PP6-mediated dephosphorylation of NFKBIE opposing its degradation in response to TNF-alpha. Selectively inhibits the phosphatase activity of PPP1C. Targets PPP1C to modulate HNRPK phosphorylation. {ECO:0000269|PubMed:16564677, ECO:0000269|PubMe…	112.96	1053	sp|O15084|ANR28_HUMAN	73	sp|O15084|ANR28_HUMAN Serine/threonine-protein phosphatase 6 regulatory ankyrin repeat subunit A OS=Homo sapiens OX=9606 GN=ANKRD28 PE=1 SV=5	sp|O15084|ANR28_HUMAN	73	73	K	ELLILSGARVNAKDSKWLTPLHRAVASCSEE	40.502	40.502	DSK(1)WLTPLHR	DSK(41)WLTPLHR	3	3	-1.7538	21122	Identified
O15084	Serine/threonine-protein phosphatase 6 regulatory ankyrin repeat subunit A	ANKRD28	FUNCTION: Putative regulatory subunit of protein phosphatase 6 (PP6) that may be involved in the recognition of phosphoprotein substrates. Involved in the PP6-mediated dephosphorylation of NFKBIE opposing its degradation in response to TNF-alpha. Selectively inhibits the phosphatase activity of PPP1C. Targets PPP1C to modulate HNRPK phosphorylation. {ECO:0000269|PubMed:16564677, ECO:0000269|PubMe…	112.96	1053	sp|O15084|ANR28_HUMAN	202	sp|O15084|ANR28_HUMAN Serine/threonine-protein phosphatase 6 regulatory ankyrin repeat subunit A OS=Homo sapiens OX=9606 GN=ANKRD28 PE=1 SV=5	sp|O15084|ANR28_HUMAN	202	202	K	EVVKLLVSHGAEVTCKDKKSYTPLHAAASSG	48.822	48.822	LLVSHGAEVTCK(0.715)DK(0.285)	LLVSHGAEVTCK(4)DK(-4)	12	3	-0.39868	86312	Identified
O15084	Serine/threonine-protein phosphatase 6 regulatory ankyrin repeat subunit A	ANKRD28	FUNCTION: Putative regulatory subunit of protein phosphatase 6 (PP6) that may be involved in the recognition of phosphoprotein substrates. Involved in the PP6-mediated dephosphorylation of NFKBIE opposing its degradation in response to TNF-alpha. Selectively inhibits the phosphatase activity of PPP1C. Targets PPP1C to modulate HNRPK phosphorylation. {ECO:0000269|PubMed:16564677, ECO:0000269|PubMe…	112.96	1053	sp|O15084|ANR28_HUMAN	711	sp|O15084|ANR28_HUMAN Serine/threonine-protein phosphatase 6 regulatory ankyrin repeat subunit A OS=Homo sapiens OX=9606 GN=ANKRD28 PE=1 SV=5	sp|O15084|ANR28_HUMAN	711	711	K	TGHEECVDALLQHGAKCLLRDSRGRTPIHLS	82.822	82.822	GAVTGHEECVDALLQHGAK(1)CLLR	GAVTGHEECVDALLQHGAK(83)CLLR	19	4	1.3146	80992	Identified
O15084	Serine/threonine-protein phosphatase 6 regulatory ankyrin repeat subunit A	ANKRD28	FUNCTION: Putative regulatory subunit of protein phosphatase 6 (PP6) that may be involved in the recognition of phosphoprotein substrates. Involved in the PP6-mediated dephosphorylation of NFKBIE opposing its degradation in response to TNF-alpha. Selectively inhibits the phosphatase activity of PPP1C. Targets PPP1C to modulate HNRPK phosphorylation. {ECO:0000269|PubMed:16564677, ECO:0000269|PubMe…	112.96	1053	sp|O15084|ANR28_HUMAN	307	sp|O15084|ANR28_HUMAN Serine/threonine-protein phosphatase 6 regulatory ankyrin repeat subunit A OS=Homo sapiens OX=9606 GN=ANKRD28 PE=1 SV=5	sp|O15084|ANR28_HUMAN	307	307	K	LVGNGADVNMKSKDGKTPLHMTALHGRFSRS	88.734	88.734	DGK(1)TPLHMTALHGR	DGK(89)TPLHMTALHGR	3	3	0.40071	35633	Identified
Q86W74	Ankyrin repeat domain-containing protein 46	ANKRD46		25.329	228	sp|Q86W74|ANR46_HUMAN	137	sp|Q86W74|ANR46_HUMAN Ankyrin repeat domain-containing protein 46 OS=Homo sapiens OX=9606 GN=ANKRD46 PE=1 SV=2	sp|Q86W74|ANR46_HUMAN	137	137	K	KDVIRLLESLEEQEVKGFNRGTHSKLETMQT	52.863	52.863	LLESLEEQEVK(1)GFNR	LLESLEEQEVK(53)GFNR	11	2	2.966	126010	Identified
Q9ULJ7	Ankyrin repeat domain-containing protein 50	ANKRD50	FUNCTION: Involved in the endosome-to-plasma membrane trafficking and recycling of SNX27-retromer-dependent cargo proteins, such as GLUT1 (PubMed:25278552).	155.86	1429	sp|Q9ULJ7|ANR50_HUMAN	1185	sp|Q9ULJ7|ANR50_HUMAN Ankyrin repeat domain-containing protein 50 OS=Homo sapiens OX=9606 GN=ANKRD50 PE=1 SV=4	sp|Q9ULJ7|ANR50_HUMAN	1185	1185	K	STVDRQKSSLSNNSLKSSKNSSLRTTSSTAT	55.754	55.754	SSLSNNSLK(0.874)SSK(0.126)	SSLSNNSLK(8.4)SSK(-8.4)	9	2	-0.40783	21115	Identified
Q9ULJ7	Ankyrin repeat domain-containing protein 50	ANKRD50	FUNCTION: Involved in the endosome-to-plasma membrane trafficking and recycling of SNX27-retromer-dependent cargo proteins, such as GLUT1 (PubMed:25278552).	155.86	1429	sp|Q9ULJ7|ANR50_HUMAN	424	sp|Q9ULJ7|ANR50_HUMAN Ankyrin repeat domain-containing protein 50 OS=Homo sapiens OX=9606 GN=ANKRD50 PE=1 SV=4	sp|Q9ULJ7|ANR50_HUMAN	424	424	K	YSFAEWLLDVKHCTQKYLCNAAEGHRMLAMS	47.915	47.915	HCTQK(1)YLCNAAEGHR	HCTQK(48)YLCNAAEGHR	5	3	1.6116	25804	Identified
Q9ULJ7	Ankyrin repeat domain-containing protein 50	ANKRD50	FUNCTION: Involved in the endosome-to-plasma membrane trafficking and recycling of SNX27-retromer-dependent cargo proteins, such as GLUT1 (PubMed:25278552).	155.86	1429	sp|Q9ULJ7|ANR50_HUMAN	11	sp|Q9ULJ7|ANR50_HUMAN Ankyrin repeat domain-containing protein 50 OS=Homo sapiens OX=9606 GN=ANKRD50 PE=1 SV=4	sp|Q9ULJ7|ANR50_HUMAN	11	11	K	_____MTNPWEEKVCKMAQTSLLQGKQFYCR	131.54	131.54	VCK(1)MAQTSLLQGK	VCK(120)MAQTSLLQGK(-120)	3	2	-0.32794	28117	Identified
Q9ULJ7	Ankyrin repeat domain-containing protein 50	ANKRD50	FUNCTION: Involved in the endosome-to-plasma membrane trafficking and recycling of SNX27-retromer-dependent cargo proteins, such as GLUT1 (PubMed:25278552).	155.86	1429	sp|Q9ULJ7|ANR50_HUMAN	1087	sp|Q9ULJ7|ANR50_HUMAN Ankyrin repeat domain-containing protein 50 OS=Homo sapiens OX=9606 GN=ANKRD50 PE=1 SV=4	sp|Q9ULJ7|ANR50_HUMAN	1087	1087	K	NHADQFGRTAMRVAAKNGHSQIIKLLEKYGA	53.028	53.028	VAAK(0.998)NGHSQIIK(0.002)	VAAK(28)NGHSQIIK(-28)	4	3	0.46456	21360	Identified
Q8NB46	Serine/threonine-protein phosphatase 6 regulatory ankyrin repeat subunit C	ANKRD52	FUNCTION: Putative regulatory subunit of protein phosphatase 6 (PP6) that may be involved in the recognition of phosphoprotein substrates.	115.08	1076	sp|Q8NB46|ANR52_HUMAN	105	sp|Q8NB46|ANR52_HUMAN Serine/threonine-protein phosphatase 6 regulatory ankyrin repeat subunit C OS=Homo sapiens OX=9606 GN=ANKRD52 PE=1 SV=3	sp|Q8NB46|ANR52_HUMAN	105	105	K	LGLLLAHSADVNARDKLWQTPLHVAAANRAT	69.641	69.641	DK(1)LWQTPLHVAAANR	DK(70)LWQTPLHVAAANR	2	3	-0.66268	103210	Identified
Q8NB46	Serine/threonine-protein phosphatase 6 regulatory ankyrin repeat subunit C	ANKRD52	FUNCTION: Putative regulatory subunit of protein phosphatase 6 (PP6) that may be involved in the recognition of phosphoprotein substrates.	115.08	1076	sp|Q8NB46|ANR52_HUMAN	925	sp|Q8NB46|ANR52_HUMAN Serine/threonine-protein phosphatase 6 regulatory ankyrin repeat subunit C OS=Homo sapiens OX=9606 GN=ANKRD52 PE=1 SV=3	sp|Q8NB46|ANR52_HUMAN	925	925	K	LLYRGKADLTVLDENKNTALHLACSKGHEKC	52.662	52.662	ADLTVLDENK(0.951)NTALHLACSK(0.049)	ADLTVLDENK(13)NTALHLACSK(-13)	10	3	-0.34406	181290	Identified
Q8NB46	Serine/threonine-protein phosphatase 6 regulatory ankyrin repeat subunit C	ANKRD52	FUNCTION: Putative regulatory subunit of protein phosphatase 6 (PP6) that may be involved in the recognition of phosphoprotein substrates.	115.08	1076	sp|Q8NB46|ANR52_HUMAN	31	sp|Q8NB46|ANR52_HUMAN Serine/threonine-protein phosphatase 6 regulatory ankyrin repeat subunit C OS=Homo sapiens OX=9606 GN=ANKRD52 PE=1 SV=3	sp|Q8NB46|ANR52_HUMAN	31	31	K	IFSRDVEEVRSLLSQKENINVLDQERRTPLH	120.21	89.359	SLLSQK(1)ENINVLDQER	SLLSQK(89)ENINVLDQER	6	2	0.82165	293780	Identified
Q8NB46	Serine/threonine-protein phosphatase 6 regulatory ankyrin repeat subunit C	ANKRD52	FUNCTION: Putative regulatory subunit of protein phosphatase 6 (PP6) that may be involved in the recognition of phosphoprotein substrates.	115.08	1076	sp|Q8NB46|ANR52_HUMAN	935	sp|Q8NB46|ANR52_HUMAN Serine/threonine-protein phosphatase 6 regulatory ankyrin repeat subunit C OS=Homo sapiens OX=9606 GN=ANKRD52 PE=1 SV=3	sp|Q8NB46|ANR52_HUMAN	935	935	K	VLDENKNTALHLACSKGHEKCALMILAETQD	98.167	98.167	NTALHLACSK(0.999)GHEK(0.001)	NTALHLACSK(33)GHEK(-33)	10	2	0.063817	258500	Identified
Q6NXT1	Ankyrin repeat domain-containing protein 54	ANKRD54	FUNCTION: Plays an important role in regulating intracellular signaling events associated with erythroid terminal differentiation. {ECO:0000250}.	32.505	300	sp|Q6NXT1|ANR54_HUMAN	106	sp|Q6NXT1|ANR54_HUMAN Ankyrin repeat domain-containing protein 54 OS=Homo sapiens OX=9606 GN=ANKRD54 PE=1 SV=2	sp|Q6NXT1|ANR54_HUMAN	106	106	K	LRRAARPHRRLGPTGKEVHALKRLRDSANAN	67.548	67.548	LGPTGK(1)EVHALK	LGPTGK(35)EVHALK(-35)	6	2	-1.3216	74583	Identified
Q9NQW6	Anillin	ANLN	FUNCTION: Required for cytokinesis (PubMed:16040610). Essential for the structural integrity of the cleavage furrow and for completion of cleavage furrow ingression. Plays a role in bleb assembly during metaphase and anaphase of mitosis (PubMed:23870127). May play a significant role in podocyte cell migration (PubMed:24676636). {ECO:0000269|PubMed:10931866, ECO:0000269|PubMed:12479805, ECO:000026…	124.2	1124	sp|Q9NQW6|ANLN_HUMAN	1092	sp|Q9NQW6|ANLN_HUMAN Anillin OS=Homo sapiens OX=9606 GN=ANLN PE=1 SV=2	sp|Q9NQW6|ANLN_HUMAN	1092	1092	K	RDTLCVTKNWLSADTKEERDLWMQKLNQVLV	47.334	47.334	NWLSADTK(1)EER	NWLSADTK(47)EER	8	2	2.8393	142260	Identified
Q9NQW6	Anillin	ANLN	FUNCTION: Required for cytokinesis (PubMed:16040610). Essential for the structural integrity of the cleavage furrow and for completion of cleavage furrow ingression. Plays a role in bleb assembly during metaphase and anaphase of mitosis (PubMed:23870127). May play a significant role in podocyte cell migration (PubMed:24676636). {ECO:0000269|PubMed:10931866, ECO:0000269|PubMed:12479805, ECO:000026…	124.2	1124	sp|Q9NQW6|ANLN_HUMAN	1084	sp|Q9NQW6|ANLN_HUMAN Anillin OS=Homo sapiens OX=9606 GN=ANLN PE=1 SV=2	sp|Q9NQW6|ANLN_HUMAN	1084	1084	K	RETLVSQCRDTLCVTKNWLSADTKEERDLWM	79.795	79.795	DTLCVTK(1)NWLSADTK	DTLCVTK(39)NWLSADTK(-39)	7	3	0.60576	116090	Identified
Q9NQW6	Anillin	ANLN	FUNCTION: Required for cytokinesis (PubMed:16040610). Essential for the structural integrity of the cleavage furrow and for completion of cleavage furrow ingression. Plays a role in bleb assembly during metaphase and anaphase of mitosis (PubMed:23870127). May play a significant role in podocyte cell migration (PubMed:24676636). {ECO:0000269|PubMed:10931866, ECO:0000269|PubMed:12479805, ECO:000026…	124.2	1124	sp|Q9NQW6|ANLN_HUMAN	690	sp|Q9NQW6|ANLN_HUMAN Anillin OS=Homo sapiens OX=9606 GN=ANLN PE=1 SV=2	sp|Q9NQW6|ANLN_HUMAN	690	690	K	AYRSQRFKETERPSIKQVIVRKEDVTSKLDE	50.297	50.297	ETERPSIK(1)QVIVR	ETERPSIK(50)QVIVR	8	3	0.83002	44325	Identified
Q9NQW6	Anillin	ANLN	FUNCTION: Required for cytokinesis (PubMed:16040610). Essential for the structural integrity of the cleavage furrow and for completion of cleavage furrow ingression. Plays a role in bleb assembly during metaphase and anaphase of mitosis (PubMed:23870127). May play a significant role in podocyte cell migration (PubMed:24676636). {ECO:0000269|PubMed:10931866, ECO:0000269|PubMed:12479805, ECO:000026…	124.2	1124	sp|Q9NQW6|ANLN_HUMAN	148	sp|Q9NQW6|ANLN_HUMAN Anillin OS=Homo sapiens OX=9606 GN=ANLN PE=1 SV=2	sp|Q9NQW6|ANLN_HUMAN	148	148	K	RLEATAASSVKTRMQKLAEQRRRWDNDDMTD	64.906	64.906	LEATAASSVK(0.004)TRMQK(0.996)	LEATAASSVK(-24)TRMQK(24)	15	3	-0.20793	1469500	Identified
Q5XXA6	Anoctamin-1	ANO1	FUNCTION: Calcium-activated chloride channel (CaCC) which plays a role in transepithelial anion transport and smooth muscle contraction. Required for the normal functioning of the interstitial cells of Cajal (ICCs) which generate electrical pacemaker activity in gastrointestinal smooth muscles. Acts as a major contributor to basal and stimulated chloride conductance in airway epithelial cells and…	114.08	986	sp|Q5XXA6|ANO1_HUMAN	390	sp|Q5XXA6|ANO1_HUMAN Anoctamin-1 OS=Homo sapiens OX=9606 GN=ANO1 PE=1 SV=1	sp|Q5XXA6|ANO1_HUMAN	390	390	K	NITMCPLCDKTCSYWKMSSACATARASHLFD	81.48	81.48	TCSYWK(1)MSSACATAR	TCSYWK(81)MSSACATAR	6	2	0.30677	73639	Identified
Q5XXA6	Anoctamin-1	ANO1	FUNCTION: Calcium-activated chloride channel (CaCC) which plays a role in transepithelial anion transport and smooth muscle contraction. Required for the normal functioning of the interstitial cells of Cajal (ICCs) which generate electrical pacemaker activity in gastrointestinal smooth muscles. Acts as a major contributor to basal and stimulated chloride conductance in airway epithelial cells and…	114.08	986	sp|Q5XXA6|ANO1_HUMAN;sp|Q9NQ90|ANO2_HUMAN	767;784	sp|Q5XXA6|ANO1_HUMAN Anoctamin-1 OS=Homo sapiens OX=9606 GN=ANO1 PE=1 SV=1;sp|Q9NQ90|ANO2_HUMAN Anoctamin-2 OS=Homo sapiens OX=9606 GN=ANO2 PE=1 SV=2	sp|Q5XXA6|ANO1_HUMAN	767	767	K	FALLNNIIEIRLDAKKFVTELRRPVAVRAKD	67.903	67.903	K(1)FVTELR	K(68)FVTELR	1	2	1.1578	46950	Identified
Q5XXA6	Anoctamin-1	ANO1	FUNCTION: Calcium-activated chloride channel (CaCC) which plays a role in transepithelial anion transport and smooth muscle contraction. Required for the normal functioning of the interstitial cells of Cajal (ICCs) which generate electrical pacemaker activity in gastrointestinal smooth muscles. Acts as a major contributor to basal and stimulated chloride conductance in airway epithelial cells and…	114.08	986	sp|Q5XXA6|ANO1_HUMAN	600	sp|Q5XXA6|ANO1_HUMAN Anoctamin-1 OS=Homo sapiens OX=9606 GN=ANO1 PE=1 SV=1	sp|Q5XXA6|ANO1_HUMAN	600	600	K	CIARWLTKIEVPKTEKSFEERLIFKAFLLKF	67.507	67.507	TEK(1)SFEER	TEK(68)SFEER	3	2	0.77455	213880	Identified
Q5XXA6	Anoctamin-1	ANO1	FUNCTION: Calcium-activated chloride channel (CaCC) which plays a role in transepithelial anion transport and smooth muscle contraction. Required for the normal functioning of the interstitial cells of Cajal (ICCs) which generate electrical pacemaker activity in gastrointestinal smooth muscles. Acts as a major contributor to basal and stimulated chloride conductance in airway epithelial cells and…	114.08	986	sp|Q5XXA6|ANO1_HUMAN	925	sp|Q5XXA6|ANO1_HUMAN Anoctamin-1 OS=Homo sapiens OX=9606 GN=ANO1 PE=1 SV=1	sp|Q5XXA6|ANO1_HUMAN	925	925	K	WVIPDIPKDISQQIHKEKVLMVELFMREEQD	141.29	141.29	DISQQIHK(0.956)EK(0.044)	DISQQIHK(13)EK(-13)	8	2	-0.21543	166360	Identified
Q9NW15	Anoctamin-10	ANO10	FUNCTION: Does not exhibit calcium-activated chloride channel (CaCC) activity. Can inhibit the activity of ANO1. {ECO:0000269|PubMed:20056604, ECO:0000269|PubMed:22946059}.	76.328	660	sp|Q9NW15|ANO10_HUMAN	636	sp|Q9NW15|ANO10_HUMAN Anoctamin-10 OS=Homo sapiens OX=9606 GN=ANO10 PE=1 SV=2	sp|Q9NW15|ANO10_HUMAN	636	636	K	QMKLARLEFESLEALKQQQMKLVTENLKEEP	52.837	52.837	LEFESLEALK(0.996)QQQMK(0.004)	LEFESLEALK(25)QQQMK(-25)	10	2	1.2154	38296	Identified
Q9NW15	Anoctamin-10	ANO10	FUNCTION: Does not exhibit calcium-activated chloride channel (CaCC) activity. Can inhibit the activity of ANO1. {ECO:0000269|PubMed:20056604, ECO:0000269|PubMed:22946059}.	76.328	660	sp|Q9NW15|ANO10_HUMAN	193	sp|Q9NW15|ANO10_HUMAN Anoctamin-10 OS=Homo sapiens OX=9606 GN=ANO10 PE=1 SV=2	sp|Q9NW15|ANO10_HUMAN	193	193	K	ALKKLEDTWYTRFALKYQPIDSIRGYFGETI	63.212	63.212	FALK(1)YQPIDSIR	FALK(63)YQPIDSIR	4	2	-1.9948	80680	Identified
Q4KMQ2	Anoctamin-6	ANO6	FUNCTION: Small-conductance calcium-activated nonselective cation (SCAN) channel which acts as a regulator of phospholipid scrambling in platelets and osteoblasts. Phospholipid scrambling results in surface exposure of phosphatidylserine which in platelets is essential to trigger the clotting system whereas in osteoblasts is essential for the deposition of hydroxyapatite during bone mineralizatio…	106.16	910	sp|Q4KMQ2|ANO6_HUMAN	705	sp|Q4KMQ2|ANO6_HUMAN Anoctamin-6 OS=Homo sapiens OX=9606 GN=ANO6 PE=1 SV=2	sp|Q4KMQ2|ANO6_HUMAN	705	705	K	LALVNNILEIRVDAWKLTTQFRRLVPEKAQD	67.548	67.548	VDAWK(1)LTTQFR	VDAWK(68)LTTQFR	5	2	0.72718	103420	Identified
Q4KMQ2	Anoctamin-6	ANO6	FUNCTION: Small-conductance calcium-activated nonselective cation (SCAN) channel which acts as a regulator of phospholipid scrambling in platelets and osteoblasts. Phospholipid scrambling results in surface exposure of phosphatidylserine which in platelets is essential to trigger the clotting system whereas in osteoblasts is essential for the deposition of hydroxyapatite during bone mineralizatio…	106.16	910	sp|Q4KMQ2|ANO6_HUMAN	368	sp|Q4KMQ2|ANO6_HUMAN Anoctamin-6 OS=Homo sapiens OX=9606 GN=ANO6 PE=1 SV=2	sp|Q4KMQ2|ANO6_HUMAN	368	368	K	RLCPFWKLNITCESSKKLCIFDSFGTLVFAV	140.05	140.05	LNITCESSK(0.734)K(0.266)	LNITCESSK(4.4)K(-4.4)	9	2	1.9391	108270	Identified
Q4KMQ2	Anoctamin-6	ANO6	FUNCTION: Small-conductance calcium-activated nonselective cation (SCAN) channel which acts as a regulator of phospholipid scrambling in platelets and osteoblasts. Phospholipid scrambling results in surface exposure of phosphatidylserine which in platelets is essential to trigger the clotting system whereas in osteoblasts is essential for the deposition of hydroxyapatite during bone mineralizatio…	106.16	910	sp|Q4KMQ2|ANO6_HUMAN	644	sp|Q4KMQ2|ANO6_HUMAN Anoctamin-6 OS=Homo sapiens OX=9606 GN=ANO6 PE=1 SV=2	sp|Q4KMQ2|ANO6_HUMAN	644	644	K	IMNLIGRFHRVSGSEKITPRWEQDYHLQPMG	62.271	62.271	VSGSEK(1)ITPR	VSGSEK(62)ITPR	6	2	0.33202	502390	Identified
Q9HCE9	Anoctamin-8	ANO8	FUNCTION: Does not exhibit calcium-activated chloride channel (CaCC) activity.	136.03	1232	sp|Q9HCE9|ANO8_HUMAN	179	sp|Q9HCE9|ANO8_HUMAN Anoctamin-8 OS=Homo sapiens OX=9606 GN=ANO8 PE=1 SV=3	sp|Q9HCE9|ANO8_HUMAN	179	179	K	ERQSIIRFWLQNLRAKQGEALHNVRFLEDQP	90.142	72.365	AK(1)QGEALHNVR	AK(72)QGEALHNVR	2	3	-0.13226	20745	Identified
Q92688	Acidic leucine-rich nuclear phosphoprotein 32 family member B	ANP32B	FUNCTION: Multifunctional protein working as a cell cycle progression factor as well as a cell survival factor. Required for the progression from the G1 to the S phase. Anti-apoptotic protein which functions as a caspase-3 inhibitor. Has no phosphatase 2A (PP2A) inhibitor activity (By similarity). Exhibits histone chaperone properties, stimulating core histones to assemble into a nucleosome. {ECO…	28.787	251	sp|Q92688|AN32B_HUMAN	68	sp|Q92688|AN32B_HUMAN Acidic leucine-rich nuclear phosphoprotein 32 family member B OS=Homo sapiens OX=9606 GN=ANP32B PE=1 SV=1	sp|Q92688|AN32B_HUMAN	68	68	K	GLISVSNLPKLPKLKKLELSENRIFGGLDML	150.24	150.24	K(1)LELSENR	K(150)LELSENR	1	2	0.063826	1607600	Identified
Q9BTT0	Acidic leucine-rich nuclear phosphoprotein 32 family member E	ANP32E	FUNCTION: Histone chaperone that specifically mediates the genome-wide removal of histone H2A.Z/H2AZ1 from the nucleosome: removes H2A.Z/H2AZ1 from its normal sites of deposition, especially from enhancer and insulator regions. Not involved in deposition of H2A.Z/H2AZ1 in the nucleosome. May stabilize the evicted H2A.Z/H2AZ1-H2B dimer, thus shifting the equilibrium towards dissociation and the of…	30.692	268	sp|Q9BTT0|AN32E_HUMAN	101	sp|Q9BTT0|AN32E_HUMAN Acidic leucine-rich nuclear phosphoprotein 32 family member E OS=Homo sapiens OX=9606 GN=ANP32E PE=1 SV=1	sp|Q9BTT0|AN32E_HUMAN	101	101	K	KCPNLTYLNLSGNKIKDLSTVEALQNLKNLK	51.531	51.531	IK(1)DLSTVEALQNLK	IK(51)DLSTVEALQNLK(-51)	2	3	-0.57084	60739	Identified
Q9BTT0	Acidic leucine-rich nuclear phosphoprotein 32 family member E	ANP32E	FUNCTION: Histone chaperone that specifically mediates the genome-wide removal of histone H2A.Z/H2AZ1 from the nucleosome: removes H2A.Z/H2AZ1 from its normal sites of deposition, especially from enhancer and insulator regions. Not involved in deposition of H2A.Z/H2AZ1 in the nucleosome. May stabilize the evicted H2A.Z/H2AZ1-H2B dimer, thus shifting the equilibrium towards dissociation and the of…	30.692	268	sp|Q9BTT0|AN32E_HUMAN	113	sp|Q9BTT0|AN32E_HUMAN Acidic leucine-rich nuclear phosphoprotein 32 family member E OS=Homo sapiens OX=9606 GN=ANP32E PE=1 SV=1	sp|Q9BTT0|AN32E_HUMAN	113	113	K	NKIKDLSTVEALQNLKNLKSLDLFNCEITNL	264.96	264.96	DLSTVEALQNLK(0.991)NLK(0.009)	DLSTVEALQNLK(21)NLK(-21)	12	2	-0.20263	620160	Identified
Q9BTT0	Acidic leucine-rich nuclear phosphoprotein 32 family member E	ANP32E	FUNCTION: Histone chaperone that specifically mediates the genome-wide removal of histone H2A.Z/H2AZ1 from the nucleosome: removes H2A.Z/H2AZ1 from its normal sites of deposition, especially from enhancer and insulator regions. Not involved in deposition of H2A.Z/H2AZ1 in the nucleosome. May stabilize the evicted H2A.Z/H2AZ1-H2B dimer, thus shifting the equilibrium towards dissociation and the of…	30.692	268	sp|Q9BTT0|AN32E_HUMAN	99	sp|Q9BTT0|AN32E_HUMAN Acidic leucine-rich nuclear phosphoprotein 32 family member E OS=Homo sapiens OX=9606 GN=ANP32E PE=1 SV=1	sp|Q9BTT0|AN32E_HUMAN	99	99	K	AEKCPNLTYLNLSGNKIKDLSTVEALQNLKN	142.08	142.08	CPNLTYLNLSGNK(0.738)IK(0.262)	CPNLTYLNLSGNK(4.5)IK(-4.5)	13	2	-1.5567	199400	Identified
P58335	Anthrax toxin receptor 2	ANTXR2	FUNCTION: Necessary for cellular interactions with laminin and the extracellular matrix. {ECO:0000269|PubMed:11683410, ECO:0000269|PubMed:12973667}.	53.666	489	sp|P58335|ANTR2_HUMAN	399	sp|P58335|ANTR2_HUMAN Anthrax toxin receptor 2 OS=Homo sapiens OX=9606 GN=ANTXR2 PE=1 SV=5	sp|P58335|ANTR2_HUMAN	399	399	K	RGVGGIKRMEVRWGDKGSTEEGARLEKAKNA	76.255	76.255	WGDK(1)GSTEEGAR	WGDK(76)GSTEEGAR	4	2	0.058114	21527	Identified
P04083	Annexin A1	ANXA1	FUNCTION: Plays important roles in the innate immune response as effector of glucocorticoid-mediated responses and regulator of the inflammatory process. Has anti-inflammatory activity (PubMed:8425544). Plays a role in glucocorticoid-mediated down-regulation of the early phase of the inflammatory response (By similarity). Promotes resolution of inflammation and wound healing (PubMed:25664854). Fu…	38.714	346	sp|P04083|ANXA1_HUMAN	166	sp|P04083|ANXA1_HUMAN Annexin A1 OS=Homo sapiens OX=9606 GN=ANXA1 PE=1 SV=2	sp|P04083|ANXA1_HUMAN	166	166	K	DINRVYREELKRDLAKDITSDTSGDFRNALL	118.26	118.26	DLAK(1)DITSDTSGDFR	DLAK(120)DITSDTSGDFR	4	2	0.61535	29558	Identified
P04083	Annexin A1	ANXA1	FUNCTION: Plays important roles in the innate immune response as effector of glucocorticoid-mediated responses and regulator of the inflammatory process. Has anti-inflammatory activity (PubMed:8425544). Plays a role in glucocorticoid-mediated down-regulation of the early phase of the inflammatory response (By similarity). Promotes resolution of inflammation and wound healing (PubMed:25664854). Fu…	38.714	346	sp|P04083|ANXA1_HUMAN	71	sp|P04083|ANXA1_HUMAN Annexin A1 OS=Homo sapiens OX=9606 GN=ANXA1 PE=1 SV=2	sp|P04083|ANXA1_HUMAN	71	71	K	MVKGVDEATIIDILTKRNNAQRQQIKAAYLQ	74.524	74.524	GVDEATIIDILTK(1)R	GVDEATIIDILTK(75)R	13	2	-0.64694	89640	Identified
P50995	Annexin A11	ANXA11	FUNCTION: Binds specifically to calcyclin in a calcium-dependent manner (By similarity). Required for midbody formation and completion of the terminal phase of cytokinesis. {ECO:0000250, ECO:0000269|PubMed:15197175}.	54.389	505	sp|P50995|ANX11_HUMAN	214	sp|P50995|ANX11_HUMAN Annexin A11 OS=Homo sapiens OX=9606 GN=ANXA11 PE=1 SV=1	sp|P50995|ANX11_HUMAN	214	214	K	GFDPLRDAEVLRKAMKGFGTDEQAIIDCLGS	103.17	42.218	AMK(1)GFGTDEQAIIDCLGSR	AMK(42)GFGTDEQAIIDCLGSR	3	3	2.1181	190660	Identified
P50995	Annexin A11	ANXA11	FUNCTION: Binds specifically to calcyclin in a calcium-dependent manner (By similarity). Required for midbody formation and completion of the terminal phase of cytokinesis. {ECO:0000250, ECO:0000269|PubMed:15197175}.	54.389	505	sp|P50995|ANX11_HUMAN	255	sp|P50995|ANX11_HUMAN Annexin A11 OS=Homo sapiens OX=9606 GN=ANXA11 PE=1 SV=1	sp|P50995|ANX11_HUMAN	255	255	K	LSFKTAYGKDLIKDLKSELSGNFEKTILALM	50.116	50.116	DLK(1)SELSGNFEK	DLK(47)SELSGNFEK(-47)	3	2	-1.7879	179730	Identified
P50995	Annexin A11	ANXA11	FUNCTION: Binds specifically to calcyclin in a calcium-dependent manner (By similarity). Required for midbody formation and completion of the terminal phase of cytokinesis. {ECO:0000250, ECO:0000269|PubMed:15197175}.	54.389	505	sp|P50995|ANX11_HUMAN	408	sp|P50995|ANX11_HUMAN Annexin A11 OS=Homo sapiens OX=9606 GN=ANXA11 PE=1 SV=1	sp|P50995|ANX11_HUMAN	408	408	K	AVFNEYQRMTGRDIEKSICREMSGDLEEGML	94.806	94.806	DIEK(1)SICR	DIEK(95)SICR	4	2	-1.8039	254280	Identified
P07355	Annexin A2	ANXA2	FUNCTION: Calcium-regulated membrane-binding protein whose affinity for calcium is greatly enhanced by anionic phospholipids. It binds two calcium ions with high affinity. May be involved in heat-stress response. Inhibits PCSK9-enhanced LDLR degradation, probably reduces PCSK9 protein levels via a translational mechanism but also competes with LDLR for binding with PCSK9 (PubMed:18799458, PubMed:…	38.604	339	sp|P07355|ANXA2_HUMAN;sp|A6NMY6|AXA2L_HUMAN	324;324	sp|P07355|ANXA2_HUMAN Annexin A2 OS=Homo sapiens OX=9606 GN=ANXA2 PE=1 SV=2;sp|A6NMY6|AXA2L_HUMAN Putative annexin A2-like protein OS=Homo sapiens OX=9606 GN=ANXA2P2 PE=5 SV=2	sp|P07355|ANXA2_HUMAN	324	324	K	RKYGKSLYYYIQQDTKGDYQKALLYLCGGDD	153.18	153.18	SLYYYIQQDTK(1)GDYQK	SLYYYIQQDTK(36)GDYQK(-36)	11	2	1.1489	402440	Identified
P07355	Annexin A2	ANXA2	FUNCTION: Calcium-regulated membrane-binding protein whose affinity for calcium is greatly enhanced by anionic phospholipids. It binds two calcium ions with high affinity. May be involved in heat-stress response. Inhibits PCSK9-enhanced LDLR degradation, probably reduces PCSK9 protein levels via a translational mechanism but also competes with LDLR for binding with PCSK9 (PubMed:18799458, PubMed:…	38.604	339	sp|P07355|ANXA2_HUMAN;sp|A6NMY6|AXA2L_HUMAN	115;115	sp|P07355|ANXA2_HUMAN Annexin A2 OS=Homo sapiens OX=9606 GN=ANXA2 PE=1 SV=2;sp|A6NMY6|AXA2L_HUMAN Putative annexin A2-like protein OS=Homo sapiens OX=9606 GN=ANXA2P2 PE=5 SV=2	sp|P07355|ANXA2_HUMAN	115	115	K	LGLLKTPAQYDASELKASMKGLGTDEDSLIE	293.6	293.6	TPAQYDASELK(1)ASMK	TPAQYDASELK(60)ASMK(-60)	11	2	1.6886	5977000	Identified
P07355	Annexin A2	ANXA2	FUNCTION: Calcium-regulated membrane-binding protein whose affinity for calcium is greatly enhanced by anionic phospholipids. It binds two calcium ions with high affinity. May be involved in heat-stress response. Inhibits PCSK9-enhanced LDLR degradation, probably reduces PCSK9 protein levels via a translational mechanism but also competes with LDLR for binding with PCSK9 (PubMed:18799458, PubMed:…	38.604	339	sp|P07355|ANXA2_HUMAN;sp|A6NMY6|AXA2L_HUMAN	148;148	sp|P07355|ANXA2_HUMAN Annexin A2 OS=Homo sapiens OX=9606 GN=ANXA2 PE=1 SV=2;sp|A6NMY6|AXA2L_HUMAN Putative annexin A2-like protein OS=Homo sapiens OX=9606 GN=ANXA2P2 PE=5 SV=2	sp|P07355|ANXA2_HUMAN	148	148	K	CSRTNQELQEINRVYKEMYKTDLEKDIISDT	90.689	90.689	VYK(1)EMYK(0.999)TDLEK(0.001)	VYK(81)EMYK(30)TDLEK(-30)	3	3	0.045853	42195	Identified
P07355	Annexin A2	ANXA2	FUNCTION: Calcium-regulated membrane-binding protein whose affinity for calcium is greatly enhanced by anionic phospholipids. It binds two calcium ions with high affinity. May be involved in heat-stress response. Inhibits PCSK9-enhanced LDLR degradation, probably reduces PCSK9 protein levels via a translational mechanism but also competes with LDLR for binding with PCSK9 (PubMed:18799458, PubMed:…	38.604	339	sp|P07355|ANXA2_HUMAN;sp|A6NMY6|AXA2L_HUMAN	279;279	sp|P07355|ANXA2_HUMAN Annexin A2 OS=Homo sapiens OX=9606 GN=ANXA2 PE=1 SV=2;sp|A6NMY6|AXA2L_HUMAN Putative annexin A2-like protein OS=Homo sapiens OX=9606 GN=ANXA2P2 PE=5 SV=2	sp|P07355|ANXA2_HUMAN	279	279	K	QNKPLYFADRLYDSMKGKGTRDKVLIRIMVS	94.791	94.791	LYDSMK(1)GK(1)GTR	LYDSMK(95)GK(95)GTR	6	2	0.54887	238110	Identified
P07355	Annexin A2	ANXA2	FUNCTION: Calcium-regulated membrane-binding protein whose affinity for calcium is greatly enhanced by anionic phospholipids. It binds two calcium ions with high affinity. May be involved in heat-stress response. Inhibits PCSK9-enhanced LDLR degradation, probably reduces PCSK9 protein levels via a translational mechanism but also competes with LDLR for binding with PCSK9 (PubMed:18799458, PubMed:…	38.604	339	sp|P07355|ANXA2_HUMAN;sp|A6NMY6|AXA2L_HUMAN	329;329	sp|P07355|ANXA2_HUMAN Annexin A2 OS=Homo sapiens OX=9606 GN=ANXA2 PE=1 SV=2;sp|A6NMY6|AXA2L_HUMAN Putative annexin A2-like protein OS=Homo sapiens OX=9606 GN=ANXA2P2 PE=5 SV=2	sp|P07355|ANXA2_HUMAN	329	329	K	SLYYYIQQDTKGDYQKALLYLCGGDD_____	165.72	165.72	GDYQK(1)ALLYLCGGDD	GDYQK(170)ALLYLCGGDD	5	2	1.119	391800	Identified
P07355	Annexin A2	ANXA2	FUNCTION: Calcium-regulated membrane-binding protein whose affinity for calcium is greatly enhanced by anionic phospholipids. It binds two calcium ions with high affinity. May be involved in heat-stress response. Inhibits PCSK9-enhanced LDLR degradation, probably reduces PCSK9 protein levels via a translational mechanism but also competes with LDLR for binding with PCSK9 (PubMed:18799458, PubMed:…	38.604	339	sp|P07355|ANXA2_HUMAN;sp|A6NMY6|AXA2L_HUMAN	119;119	sp|P07355|ANXA2_HUMAN Annexin A2 OS=Homo sapiens OX=9606 GN=ANXA2 PE=1 SV=2;sp|A6NMY6|AXA2L_HUMAN Putative annexin A2-like protein OS=Homo sapiens OX=9606 GN=ANXA2P2 PE=5 SV=2	sp|P07355|ANXA2_HUMAN	119	119	K	KTPAQYDASELKASMKGLGTDEDSLIEIICS	69.327	69.327	TPAQYDASELK(0.076)ASMK(0.924)	TPAQYDASELK(-11)ASMK(11)	15	3	0.79049	415980	Identified
P07355	Annexin A2	ANXA2	FUNCTION: Calcium-regulated membrane-binding protein whose affinity for calcium is greatly enhanced by anionic phospholipids. It binds two calcium ions with high affinity. May be involved in heat-stress response. Inhibits PCSK9-enhanced LDLR degradation, probably reduces PCSK9 protein levels via a translational mechanism but also competes with LDLR for binding with PCSK9 (PubMed:18799458, PubMed:…	38.604	339	sp|P07355|ANXA2_HUMAN;sp|A6NMY6|AXA2L_HUMAN	281;281	sp|P07355|ANXA2_HUMAN Annexin A2 OS=Homo sapiens OX=9606 GN=ANXA2 PE=1 SV=2;sp|A6NMY6|AXA2L_HUMAN Putative annexin A2-like protein OS=Homo sapiens OX=9606 GN=ANXA2P2 PE=5 SV=2	sp|P07355|ANXA2_HUMAN	281	281	K	KPLYFADRLYDSMKGKGTRDKVLIRIMVSRS	94.791	94.791	LYDSMK(1)GK(1)GTR	LYDSMK(95)GK(95)GTR	8	2	0.54887	682770	Identified
P07355	Annexin A2	ANXA2	FUNCTION: Calcium-regulated membrane-binding protein whose affinity for calcium is greatly enhanced by anionic phospholipids. It binds two calcium ions with high affinity. May be involved in heat-stress response. Inhibits PCSK9-enhanced LDLR degradation, probably reduces PCSK9 protein levels via a translational mechanism but also competes with LDLR for binding with PCSK9 (PubMed:18799458, PubMed:…	38.604	339	sp|P07355|ANXA2_HUMAN;sp|A6NMY6|AXA2L_HUMAN	212;212	sp|P07355|ANXA2_HUMAN Annexin A2 OS=Homo sapiens OX=9606 GN=ANXA2 PE=1 SV=2;sp|A6NMY6|AXA2L_HUMAN Putative annexin A2-like protein OS=Homo sapiens OX=9606 GN=ANXA2P2 PE=5 SV=2	sp|P07355|ANXA2_HUMAN	212	212	K	DLYDAGVKRKGTDVPKWISIMTERSVPHLQK	42.941	42.941	K(0.071)GTDVPK(0.929)WISIMTER	K(-11)GTDVPK(11)WISIMTER	7	3	2.454	73469	Identified
P07355	Annexin A2	ANXA2	FUNCTION: Calcium-regulated membrane-binding protein whose affinity for calcium is greatly enhanced by anionic phospholipids. It binds two calcium ions with high affinity. May be involved in heat-stress response. Inhibits PCSK9-enhanced LDLR degradation, probably reduces PCSK9 protein levels via a translational mechanism but also competes with LDLR for binding with PCSK9 (PubMed:18799458, PubMed:…	38.604	339	sp|P07355|ANXA2_HUMAN;sp|A6NMY6|AXA2L_HUMAN	152;152	sp|P07355|ANXA2_HUMAN Annexin A2 OS=Homo sapiens OX=9606 GN=ANXA2 PE=1 SV=2;sp|A6NMY6|AXA2L_HUMAN Putative annexin A2-like protein OS=Homo sapiens OX=9606 GN=ANXA2P2 PE=5 SV=2	sp|P07355|ANXA2_HUMAN	152	152	K	NQELQEINRVYKEMYKTDLEKDIISDTSGDF	90.689	90.689	VYK(1)EMYK(0.999)TDLEK(0.001)	VYK(81)EMYK(30)TDLEK(-30)	7	3	0.045853	42195	Identified
P07355	Annexin A2	ANXA2	FUNCTION: Calcium-regulated membrane-binding protein whose affinity for calcium is greatly enhanced by anionic phospholipids. It binds two calcium ions with high affinity. May be involved in heat-stress response. Inhibits PCSK9-enhanced LDLR degradation, probably reduces PCSK9 protein levels via a translational mechanism but also competes with LDLR for binding with PCSK9 (PubMed:18799458, PubMed:…	38.604	339	sp|P07355|ANXA2_HUMAN;sp|A6NMY6|AXA2L_HUMAN	313;313	sp|P07355|ANXA2_HUMAN Annexin A2 OS=Homo sapiens OX=9606 GN=ANXA2 PE=1 SV=2;sp|A6NMY6|AXA2L_HUMAN Putative annexin A2-like protein OS=Homo sapiens OX=9606 GN=ANXA2P2 PE=5 SV=2	sp|P07355|ANXA2_HUMAN	313	313	K	VDMLKIRSEFKRKYGKSLYYYIQQDTKGDYQ	76.563	76.563	YGK(1)SLYYYIQQDTK	YGK(76)SLYYYIQQDTK(-76)	3	2	-0.86381	152430	Identified
P07355	Annexin A2	ANXA2	FUNCTION: Calcium-regulated membrane-binding protein whose affinity for calcium is greatly enhanced by anionic phospholipids. It binds two calcium ions with high affinity. May be involved in heat-stress response. Inhibits PCSK9-enhanced LDLR degradation, probably reduces PCSK9 protein levels via a translational mechanism but also competes with LDLR for binding with PCSK9 (PubMed:18799458, PubMed:…	38.604	339	sp|P07355|ANXA2_HUMAN	49	sp|P07355|ANXA2_HUMAN Annexin A2 OS=Homo sapiens OX=9606 GN=ANXA2 PE=1 SV=2	sp|P07355|ANXA2_HUMAN	49	49	K	DAERDALNIETAIKTKGVDEVTIVNILTNRS	100.69	100.69	TK(1)GVDEVTIVNILTNR	TK(100)GVDEVTIVNILTNR	2	3	-0.88395	400560	Identified
P07355	Annexin A2	ANXA2	FUNCTION: Calcium-regulated membrane-binding protein whose affinity for calcium is greatly enhanced by anionic phospholipids. It binds two calcium ions with high affinity. May be involved in heat-stress response. Inhibits PCSK9-enhanced LDLR degradation, probably reduces PCSK9 protein levels via a translational mechanism but also competes with LDLR for binding with PCSK9 (PubMed:18799458, PubMed:…	38.604	339	sp|P07355|ANXA2_HUMAN;sp|A6NMY6|AXA2L_HUMAN	157;157	sp|P07355|ANXA2_HUMAN Annexin A2 OS=Homo sapiens OX=9606 GN=ANXA2 PE=1 SV=2;sp|A6NMY6|AXA2L_HUMAN Putative annexin A2-like protein OS=Homo sapiens OX=9606 GN=ANXA2P2 PE=5 SV=2	sp|P07355|ANXA2_HUMAN	157	157	K	EINRVYKEMYKTDLEKDIISDTSGDFRKLMV	104.86	104.86	TDLEK(1)DIISDTSGDFR	TDLEK(100)DIISDTSGDFR	5	2	1.8617	383310	Identified
P12429	Annexin A3	ANXA3	FUNCTION: Inhibitor of phospholipase A2, also possesses anti-coagulant properties. Also cleaves the cyclic bond of inositol 1,2-cyclic phosphate to form inositol 1-phosphate.	36.375	323	sp|P12429|ANXA3_HUMAN	169	sp|P12429|ANXA3_HUMAN Annexin A3 OS=Homo sapiens OX=9606 GN=ANXA3 PE=1 SV=3	sp|P12429|ANXA3_HUMAN	169	169	K	KALLTLADGRRDESLKVDEHLAKQDAQILYK	115.04	115.04	DESLK(1)VDEHLAK	DESLK(72)VDEHLAK(-72)	5	2	0.76597	59464	Identified
P09525	Annexin A4	ANXA4	FUNCTION: Calcium/phospholipid-binding protein which promotes membrane fusion and is involved in exocytosis. {ECO:0000250}.	35.882	319	sp|P09525|ANXA4_HUMAN	100	sp|P09525|ANXA4_HUMAN Annexin A4 OS=Homo sapiens OX=9606 GN=ANXA4 PE=1 SV=4	sp|P09525|ANXA4_HUMAN	100	100	K	TPTVLYDVQELRRAMKGAGTDEGCLIEILAS	126.63	126.63	AMK(1)GAGTDEGCLIEILASR	AMK(130)GAGTDEGCLIEILASR	3	3	1.0239	223550	Identified
P09525	Annexin A4	ANXA4	FUNCTION: Calcium/phospholipid-binding protein which promotes membrane fusion and is involved in exocytosis. {ECO:0000250}.	35.882	319	sp|P09525|ANXA4_HUMAN	259	sp|P09525|ANXA4_HUMAN Annexin A4 OS=Homo sapiens OX=9606 GN=ANXA4 PE=1 SV=4	sp|P09525|ANXA4_HUMAN	259	259	K	RNKSAYFAEKLYKSMKGLGTDDNTLIRVMVS	165.09	67.548	SMK(1)GLGTDDNTLIR	SMK(68)GLGTDDNTLIR	3	3	0.86801	99156	Identified
P09525	Annexin A4	ANXA4	FUNCTION: Calcium/phospholipid-binding protein which promotes membrane fusion and is involved in exocytosis. {ECO:0000250}.	35.882	319	sp|P09525|ANXA4_HUMAN	218	sp|P09525|ANXA4_HUMAN Annexin A4 OS=Homo sapiens OX=9606 GN=ANXA4 PE=1 SV=4	sp|P09525|ANXA4_HUMAN	218	218	K	NHLLHVFDEYKRISQKDIEQSIKSETSGSFE	85.821	85.821	ISQK(1)DIEQSIK	ISQK(45)DIEQSIK(-45)	4	2	-2.2487	384760	Identified
P08758	Annexin A5	ANXA5	FUNCTION: This protein is an anticoagulant protein that acts as an indirect inhibitor of the thromboplastin-specific complex, which is involved in the blood coagulation cascade.	35.936	320	sp|P08758|ANXA5_HUMAN	97	sp|P08758|ANXA5_HUMAN Annexin A5 OS=Homo sapiens OX=9606 GN=ANXA5 PE=1 SV=2	sp|P08758|ANXA5_HUMAN	97	97	K	VALMKPSRLYDAYELKHALKGAGTNEKVLTE	160.98	160.98	LYDAYELK(1)HALK	LYDAYELK(54)HALK(-54)	8	2	0.1675	820980	Identified
P08133	Annexin A6	ANXA6	FUNCTION: May associate with CD21. May regulate the release of Ca(2+) from intracellular stores.	75.872	673	sp|P08133|ANXA6_HUMAN	135	sp|P08133|ANXA6_HUMAN Annexin A6 OS=Homo sapiens OX=9606 GN=ANXA6 PE=1 SV=3	sp|P08133|ANXA6_HUMAN	135	135	K	ASRTNEQMHQLVAAYKDAYERDLEADIIGDT	56.943	56.943	TNEQMHQLVAAYK(1)DAYER	TNEQMHQLVAAYK(57)DAYER	13	3	0.36049	42953	Identified
P08133	Annexin A6	ANXA6	FUNCTION: May associate with CD21. May regulate the release of Ca(2+) from intracellular stores.	75.872	673	sp|P08133|ANXA6_HUMAN	478	sp|P08133|ANXA6_HUMAN Annexin A6 OS=Homo sapiens OX=9606 GN=ANXA6 PE=1 SV=3	sp|P08133|ANXA6_HUMAN	478	478	K	ATRTNAEIRAINEAYKEDYHKSLEDALSSDT	94.804	90.689	AINEAYK(1)EDYHK	AINEAYK(34)EDYHK(-34)	7	2	0.33542	177010	Identified
P20073	Annexin A7	ANXA7	FUNCTION: Calcium/phospholipid-binding protein which promotes membrane fusion and is involved in exocytosis.	52.739	488	sp|P20073|ANXA7_HUMAN	268	sp|P20073|ANXA7_HUMAN Annexin A7 OS=Homo sapiens OX=9606 GN=ANXA7 PE=1 SV=3	sp|P20073|ANXA7_HUMAN	268	268	K	ALFMPPTYYDAWSLRKAMQGAGTQERVLIEI	195.4	106	K(1)AMQGAGTQER	K(110)AMQGAGTQER	1	2	-0.35642	722510	Identified
O43747	AP-1 complex subunit gamma-1	AP1G1	FUNCTION: Subunit of clathrin-associated adaptor protein complex 1 that plays a role in protein sorting in the late-Golgi/trans-Golgi network (TGN) and/or endosomes. The AP complexes mediate both the recruitment of clathrin to membranes and the recognition of sorting signals within the cytosolic tails of transmembrane cargo molecules.	91.35	822	sp|O43747|AP1G1_HUMAN	156	sp|O43747|AP1G1_HUMAN AP-1 complex subunit gamma-1 OS=Homo sapiens OX=9606 GN=AP1G1 PE=1 SV=5	sp|O43747|AP1G1_HUMAN	156	156	K	EVEKLLKTSNSYLRKKAALCAVHVIRKVPEL	44.82	44.82	K(1)AALCAVHVIR	K(45)AALCAVHVIR	1	3	-0.47695	17829	Identified
O43747	AP-1 complex subunit gamma-1	AP1G1	FUNCTION: Subunit of clathrin-associated adaptor protein complex 1 that plays a role in protein sorting in the late-Golgi/trans-Golgi network (TGN) and/or endosomes. The AP complexes mediate both the recruitment of clathrin to membranes and the recognition of sorting signals within the cytosolic tails of transmembrane cargo molecules.	91.35	822	sp|O43747|AP1G1_HUMAN	29	sp|O43747|AP1G1_HUMAN AP-1 complex subunit gamma-1 OS=Homo sapiens OX=9606 GN=AP1G1 PE=1 SV=5	sp|O43747|AP1G1_HUMAN	29	29	K	IRTARTQAEEREMIQKECAAIRSSFREEDNT	141.29	141.29	EMIQK(1)ECAAIR	EMIQK(140)ECAAIR	5	2	0.48354	283240	Identified
O43747	AP-1 complex subunit gamma-1	AP1G1	FUNCTION: Subunit of clathrin-associated adaptor protein complex 1 that plays a role in protein sorting in the late-Golgi/trans-Golgi network (TGN) and/or endosomes. The AP complexes mediate both the recruitment of clathrin to membranes and the recognition of sorting signals within the cytosolic tails of transmembrane cargo molecules.	91.35	822	sp|O43747|AP1G1_HUMAN	78	sp|O43747|AP1G1_HUMAN AP-1 complex subunit gamma-1 OS=Homo sapiens OX=9606 GN=AP1G1 PE=1 SV=5	sp|O43747|AP1G1_HUMAN	78	78	K	AHFGQLECLKLIASQKFTDKRIGYLGAMLLL	60.892	60.892	LIASQK(0.981)FTDK(0.019)	LIASQK(17)FTDK(-17)	6	2	-2.4581	58244	Identified
O43747	AP-1 complex subunit gamma-1	AP1G1	FUNCTION: Subunit of clathrin-associated adaptor protein complex 1 that plays a role in protein sorting in the late-Golgi/trans-Golgi network (TGN) and/or endosomes. The AP complexes mediate both the recruitment of clathrin to membranes and the recognition of sorting signals within the cytosolic tails of transmembrane cargo molecules.	91.35	822	sp|O43747|AP1G1_HUMAN	355	sp|O43747|AP1G1_HUMAN AP-1 complex subunit gamma-1 OS=Homo sapiens OX=9606 GN=AP1G1 PE=1 SV=5	sp|O43747|AP1G1_HUMAN	355	355	K	HNAVQRHRSTIVDCLKDLDVSIKRRAMELSF	85.081	85.081	STIVDCLK(1)DLDVSIK	STIVDCLK(45)DLDVSIK(-45)	8	2	-3.1077	76555	Identified
O43747	AP-1 complex subunit gamma-1	AP1G1	FUNCTION: Subunit of clathrin-associated adaptor protein complex 1 that plays a role in protein sorting in the late-Golgi/trans-Golgi network (TGN) and/or endosomes. The AP complexes mediate both the recruitment of clathrin to membranes and the recognition of sorting signals within the cytosolic tails of transmembrane cargo molecules.	91.35	822	sp|O43747|AP1G1_HUMAN	410	sp|O43747|AP1G1_HUMAN AP-1 complex subunit gamma-1 OS=Homo sapiens OX=9606 GN=AP1G1 PE=1 SV=5	sp|O43747|AP1G1_HUMAN	410	410	K	EFKADCASGIFLAAEKYAPSKRWHIDTIMRV	56.473	56.08	ADCASGIFLAAEK(0.981)YAPSK(0.019)	ADCASGIFLAAEK(17)YAPSK(-17)	13	3	2.1297	242140	Identified
O43747	AP-1 complex subunit gamma-1	AP1G1	FUNCTION: Subunit of clathrin-associated adaptor protein complex 1 that plays a role in protein sorting in the late-Golgi/trans-Golgi network (TGN) and/or endosomes. The AP complexes mediate both the recruitment of clathrin to membranes and the recognition of sorting signals within the cytosolic tails of transmembrane cargo molecules.	91.35	822	sp|O43747|AP1G1_HUMAN	322	sp|O43747|AP1G1_HUMAN AP-1 complex subunit gamma-1 OS=Homo sapiens OX=9606 GN=AP1G1 PE=1 SV=5	sp|O43747|AP1G1_HUMAN	322	322	K	VLAINILGRFLLNNDKNIRYVALTSLLKTVQ	54.436	54.436	FLLNNDK(1)NIR	FLLNNDK(54)NIR	7	2	-2.4003	16433	Identified
Q9BXS5	AP-1 complex subunit mu-1	AP1M1	FUNCTION: Subunit of clathrin-associated adaptor protein complex 1 that plays a role in protein sorting in the trans-Golgi network (TGN) and endosomes. The AP complexes mediate the recruitment of clathrin to membranes and the recognition of sorting signals within the cytosolic tails of transmembrane cargo molecules.	48.586	423	sp|Q9BXS5|AP1M1_HUMAN	217	sp|Q9BXS5|AP1M1_HUMAN AP-1 complex subunit mu-1 OS=Homo sapiens OX=9606 GN=AP1M1 PE=1 SV=3	sp|Q9BXS5|AP1M1_HUMAN	217	217	K	VFLSGMPELRLGLNDKVLFDNTGRGKSKSVE	56.08	56.08	LGLNDK(1)VLFDNTGR	LGLNDK(56)VLFDNTGR	6	2	-2.0216	125350	Identified
P61966	AP-1 complex subunit sigma-1A	AP1S1	FUNCTION: Subunit of clathrin-associated adaptor protein complex 1 that plays a role in protein sorting in the late-Golgi/trans-Golgi network (TGN) and/or endosomes. The AP complexes mediate both the recruitment of clathrin to membranes and the recognition of sorting signals within the cytosolic tails of transmembrane cargo molecules. {ECO:0000269|PubMed:9733768}.	18.733	158	sp|P61966|AP1S1_HUMAN	26	sp|P61966|AP1S1_HUMAN AP-1 complex subunit sigma-1A OS=Homo sapiens OX=9606 GN=AP1S1 PE=1 SV=1	sp|P61966|AP1S1_HUMAN	26	26	K	QGKLRLQKWYLATSDKERKKMVRELMQVVLA	52.591	52.591	WYLATSDK(1)ER	WYLATSDK(53)ER	8	2	2.4544	97689	Identified
P61966	AP-1 complex subunit sigma-1A	AP1S1	FUNCTION: Subunit of clathrin-associated adaptor protein complex 1 that plays a role in protein sorting in the late-Golgi/trans-Golgi network (TGN) and/or endosomes. The AP complexes mediate both the recruitment of clathrin to membranes and the recognition of sorting signals within the cytosolic tails of transmembrane cargo molecules. {ECO:0000269|PubMed:9733768}.	18.733	158	sp|P61966|AP1S1_HUMAN	18	sp|P61966|AP1S1_HUMAN AP-1 complex subunit sigma-1A OS=Homo sapiens OX=9606 GN=AP1S1 PE=1 SV=1	sp|P61966|AP1S1_HUMAN	18	18	K	RFMLLFSRQGKLRLQKWYLATSDKERKKMVR	67.548	67.548	LQK(1)WYLATSDKER	LQK(57)WYLATSDK(-57)ER	3	3	-1.1738	30204	Identified
O95782	AP-2 complex subunit alpha-1	AP2A1	FUNCTION: Component of the adaptor protein complex 2 (AP-2). Adaptor protein complexes function in protein transport via transport vesicles in different membrane traffic pathways. Adaptor protein complexes are vesicle coat components and appear to be involved in cargo selection and vesicle formation. AP-2 is involved in clathrin-dependent endocytosis in which cargo proteins are incorporated into …	107.54	977	sp|O95782|AP2A1_HUMAN	894	sp|O95782|AP2A1_HUMAN AP-2 complex subunit alpha-1 OS=Homo sapiens OX=9606 GN=AP2A1 PE=1 SV=3	sp|O95782|AP2A1_HUMAN	894	894	K	WKQLSLPQQEAQKIFKANHPMDAEVTKAKLL	42.941	42.941	IFK(1)ANHPMDAEVTK	IFK(41)ANHPMDAEVTK(-41)	3	2	-1.0247	47306	Identified
O95782	AP-2 complex subunit alpha-1	AP2A1	FUNCTION: Component of the adaptor protein complex 2 (AP-2). Adaptor protein complexes function in protein transport via transport vesicles in different membrane traffic pathways. Adaptor protein complexes are vesicle coat components and appear to be involved in cargo selection and vesicle formation. AP-2 is involved in clathrin-dependent endocytosis in which cargo proteins are incorporated into …	107.54	977	sp|O95782|AP2A1_HUMAN	277	sp|O95782|AP2A1_HUMAN AP-2 complex subunit alpha-1 OS=Homo sapiens OX=9606 GN=AP2A1 PE=1 SV=3	sp|O95782|AP2A1_HUMAN	277	277	K	LRLLQCYPPPEDAAVKGRLVECLETVLNKAQ	76.563	56.938	LLQCYPPPEDAAVK(1)GR	LLQCYPPPEDAAVK(57)GR	14	2	0.77086	328700	Identified
O95782	AP-2 complex subunit alpha-1	AP2A1	FUNCTION: Component of the adaptor protein complex 2 (AP-2). Adaptor protein complexes function in protein transport via transport vesicles in different membrane traffic pathways. Adaptor protein complexes are vesicle coat components and appear to be involved in cargo selection and vesicle formation. AP-2 is involved in clathrin-dependent endocytosis in which cargo proteins are incorporated into …	107.54	977	sp|O95782|AP2A1_HUMAN	905	sp|O95782|AP2A1_HUMAN AP-2 complex subunit alpha-1 OS=Homo sapiens OX=9606 GN=AP2A1 PE=1 SV=3	sp|O95782|AP2A1_HUMAN	905	905	K	QKIFKANHPMDAEVTKAKLLGFGSALLDNVD	144.27	144.27	ANHPMDAEVTK(0.844)AK(0.156)	ANHPMDAEVTK(7.3)AK(-7.3)	11	3	-2.3036	471150	Identified
O94973	AP-2 complex subunit alpha-2	AP2A2	FUNCTION: Component of the adaptor protein complex 2 (AP-2). Adaptor protein complexes function in protein transport via transport vesicles in different membrane traffic pathways. Adaptor protein complexes are vesicle coat components and appear to be involved in cargo selection and vesicle formation. AP-2 is involved in clathrin-dependent endocytosis in which cargo proteins are incorporated into …	103.96	939	sp|O94973|AP2A2_HUMAN;sp|O95782|AP2A1_HUMAN	117;117	sp|O94973|AP2A2_HUMAN AP-2 complex subunit alpha-2 OS=Homo sapiens OX=9606 GN=AP2A2 PE=1 SV=2;sp|O95782|AP2A1_HUMAN AP-2 complex subunit alpha-1 OS=Homo sapiens OX=9606 GN=AP2A1 PE=1 SV=3	sp|O94973|AP2A2_HUMAN;sp|O95782|AP2A1_HUMAN	117;117	117	K	VNSNSELIRLINNAIKNDLASRNPTFMCLAL;VNSNSELIRLINNAIKNDLASRNPTFMGLAL	88.24	88.24	LINNAIK(1)NDLASR	LINNAIK(88)NDLASR	7	3	0.33068	129000	Identified
O94973	AP-2 complex subunit alpha-2	AP2A2	FUNCTION: Component of the adaptor protein complex 2 (AP-2). Adaptor protein complexes function in protein transport via transport vesicles in different membrane traffic pathways. Adaptor protein complexes are vesicle coat components and appear to be involved in cargo selection and vesicle formation. AP-2 is involved in clathrin-dependent endocytosis in which cargo proteins are incorporated into …	103.96	939	sp|O94973|AP2A2_HUMAN	842	sp|O94973|AP2A2_HUMAN AP-2 complex subunit alpha-2 OS=Homo sapiens OX=9606 GN=AP2A2 PE=1 SV=2	sp|O94973|AP2A2_HUMAN	842	842	K	FQPTEMASQDFFQRWKQLSNPQQEVQNIFKA	83.214	83.214	WK(1)QLSNPQQEVQNIFK	WK(83)QLSNPQQEVQNIFK(-83)	2	3	-0.94155	76781	Identified
P63010	AP-2 complex subunit beta	AP2B1	FUNCTION: Component of the adaptor protein complex 2 (AP-2). Adaptor protein complexes function in protein transport via transport vesicles in different membrane traffic pathways. Adaptor protein complexes are vesicle coat components and appear to be involved in cargo selection and vesicle formation. AP-2 is involved in clathrin-dependent endocytosis in which cargo proteins are incorporated into …	104.55	937	sp|P63010|AP2B1_HUMAN;sp|Q10567|AP1B1_HUMAN	117;117	sp|P63010|AP2B1_HUMAN AP-2 complex subunit beta OS=Homo sapiens OX=9606 GN=AP2B1 PE=1 SV=1;sp|Q10567|AP1B1_HUMAN AP-1 complex subunit beta-1 OS=Homo sapiens OX=9606 GN=AP1B1 PE=1 SV=2	sp|P63010|AP2B1_HUMAN	117	117	K	IRALAVRTMGCIRVDKITEYLCEPLRKCLKD	43.306	43.306	VDK(1)ITEYLCEPLR	VDK(43)ITEYLCEPLR	3	3	1.5203	34230	Identified
P63010	AP-2 complex subunit beta	AP2B1	FUNCTION: Component of the adaptor protein complex 2 (AP-2). Adaptor protein complexes function in protein transport via transport vesicles in different membrane traffic pathways. Adaptor protein complexes are vesicle coat components and appear to be involved in cargo selection and vesicle formation. AP-2 is involved in clathrin-dependent endocytosis in which cargo proteins are incorporated into …	104.55	937	sp|P63010|AP2B1_HUMAN;sp|Q10567|AP1B1_HUMAN	131;131	sp|P63010|AP2B1_HUMAN AP-2 complex subunit beta OS=Homo sapiens OX=9606 GN=AP2B1 PE=1 SV=1;sp|Q10567|AP1B1_HUMAN AP-1 complex subunit beta-1 OS=Homo sapiens OX=9606 GN=AP1B1 PE=1 SV=2	sp|P63010|AP2B1_HUMAN	131	131	K	DKITEYLCEPLRKCLKDEDPYVRKTAAVCVA	59.645	59.645	CLK(1)DEDPYVR	CLK(60)DEDPYVR	3	2	1.3923	43965	Identified
P63010	AP-2 complex subunit beta	AP2B1	FUNCTION: Component of the adaptor protein complex 2 (AP-2). Adaptor protein complexes function in protein transport via transport vesicles in different membrane traffic pathways. Adaptor protein complexes are vesicle coat components and appear to be involved in cargo selection and vesicle formation. AP-2 is involved in clathrin-dependent endocytosis in which cargo proteins are incorporated into …	104.55	937	sp|P63010|AP2B1_HUMAN;sp|Q10567|AP1B1_HUMAN	383;383	sp|P63010|AP2B1_HUMAN AP-2 complex subunit beta OS=Homo sapiens OX=9606 GN=AP2B1 PE=1 SV=1;sp|Q10567|AP1B1_HUMAN AP-1 complex subunit beta-1 OS=Homo sapiens OX=9606 GN=AP1B1 PE=1 SV=2	sp|P63010|AP2B1_HUMAN	383	383	K	DFVRKAVRAIGRCAIKVEQSAERCVSTLLDL	41.796	41.796	CAIK(1)VEQSAER	CAIK(42)VEQSAER	4	3	1.2583	24754	Identified
P63010	AP-2 complex subunit beta	AP2B1	FUNCTION: Component of the adaptor protein complex 2 (AP-2). Adaptor protein complexes function in protein transport via transport vesicles in different membrane traffic pathways. Adaptor protein complexes are vesicle coat components and appear to be involved in cargo selection and vesicle formation. AP-2 is involved in clathrin-dependent endocytosis in which cargo proteins are incorporated into …	104.55	937	sp|P63010|AP2B1_HUMAN	878	sp|P63010|AP2B1_HUMAN AP-2 complex subunit beta OS=Homo sapiens OX=9606 GN=AP2B1 PE=1 SV=1	sp|P63010|AP2B1_HUMAN	878	878	K	TVSSKLQNNNVYTIAKRNVEGQDMLYQSLKL	53.517	53.517	LQNNNVYTIAK(1)R	LQNNNVYTIAK(54)R	11	3	-1.8021	56191	Identified
P63010	AP-2 complex subunit beta	AP2B1	FUNCTION: Component of the adaptor protein complex 2 (AP-2). Adaptor protein complexes function in protein transport via transport vesicles in different membrane traffic pathways. Adaptor protein complexes are vesicle coat components and appear to be involved in cargo selection and vesicle formation. AP-2 is involved in clathrin-dependent endocytosis in which cargo proteins are incorporated into …	104.55	937	sp|P63010|AP2B1_HUMAN;sp|Q10567|AP1B1_HUMAN	139;139	sp|P63010|AP2B1_HUMAN AP-2 complex subunit beta OS=Homo sapiens OX=9606 GN=AP2B1 PE=1 SV=1;sp|Q10567|AP1B1_HUMAN AP-1 complex subunit beta-1 OS=Homo sapiens OX=9606 GN=AP1B1 PE=1 SV=2	sp|P63010|AP2B1_HUMAN	139	139	K	EPLRKCLKDEDPYVRKTAAVCVAKLHDINAQ	74.424	74.424	K(1)TAAVCVAK	K(74)TAAVCVAK(-74)	1	2	0.3354	252310	Identified
P63010	AP-2 complex subunit beta	AP2B1	FUNCTION: Component of the adaptor protein complex 2 (AP-2). Adaptor protein complexes function in protein transport via transport vesicles in different membrane traffic pathways. Adaptor protein complexes are vesicle coat components and appear to be involved in cargo selection and vesicle formation. AP-2 is involved in clathrin-dependent endocytosis in which cargo proteins are incorporated into …	104.55	937	sp|P63010|AP2B1_HUMAN;sp|Q10567|AP1B1_HUMAN	335;335	sp|P63010|AP2B1_HUMAN AP-2 complex subunit beta OS=Homo sapiens OX=9606 GN=AP2B1 PE=1 SV=1;sp|Q10567|AP1B1_HUMAN AP-1 complex subunit beta-1 OS=Homo sapiens OX=9606 GN=AP1B1 PE=1 SV=2	sp|P63010|AP2B1_HUMAN	335	335	K	EIKVFFVKYNDPIYVKLEKLDIMIRLASQAN	44.82	44.82	YNDPIYVK(0.781)LEK(0.219)	YNDPIYVK(5.5)LEK(-5.5)	8	2	-0.2752	44576	Identified
Q96CW1	AP-2 complex subunit mu	AP2M1	FUNCTION: Component of the adaptor protein complex 2 (AP-2). Adaptor protein complexes function in protein transport via transport vesicles in different membrane traffic pathways. Adaptor protein complexes are vesicle coat components and appear to be involved in cargo selection and vesicle formation. AP-2 is involved in clathrin-dependent endocytosis in which cargo proteins are incorporated into …	49.654	435	sp|Q96CW1|AP2M1_HUMAN	238	sp|Q96CW1|AP2M1_HUMAN AP-2 complex subunit mu OS=Homo sapiens OX=9606 GN=AP2M1 PE=1 SV=2	sp|Q96CW1|AP2M1_HUMAN	238	238	K	EKQGKGTADETSKSGKQSIAIDDCTFHQCVR	119.58	82.437	SGK(1)QSIAIDDCTFHQCVR	SGK(82)QSIAIDDCTFHQCVR	3	4	2.0035	189190	Identified
Q96CW1	AP-2 complex subunit mu	AP2M1	FUNCTION: Component of the adaptor protein complex 2 (AP-2). Adaptor protein complexes function in protein transport via transport vesicles in different membrane traffic pathways. Adaptor protein complexes are vesicle coat components and appear to be involved in cargo selection and vesicle formation. AP-2 is involved in clathrin-dependent endocytosis in which cargo proteins are incorporated into …	49.654	435	sp|Q96CW1|AP2M1_HUMAN	339	sp|Q96CW1|AP2M1_HUMAN AP-2 complex subunit mu OS=Homo sapiens OX=9606 GN=AP2M1 PE=1 SV=2	sp|Q96CW1|AP2M1_HUMAN	339	339	K	IPTPLNTSGVQVICMKGKAKYKASENAIVWK	62.454	62.454	IPTPLNTSGVQVICMK(0.5)GK(0.5)	IPTPLNTSGVQVICMK(0)GK(0)	16	3	-2.4703	63367	Identified
Q96CW1	AP-2 complex subunit mu	AP2M1	FUNCTION: Component of the adaptor protein complex 2 (AP-2). Adaptor protein complexes function in protein transport via transport vesicles in different membrane traffic pathways. Adaptor protein complexes are vesicle coat components and appear to be involved in cargo selection and vesicle formation. AP-2 is involved in clathrin-dependent endocytosis in which cargo proteins are incorporated into …	49.654	435	sp|Q96CW1|AP2M1_HUMAN	410	sp|Q96CW1|AP2M1_HUMAN AP-2 complex subunit mu OS=Homo sapiens OX=9606 GN=AP2M1 PE=1 SV=2	sp|Q96CW1|AP2M1_HUMAN	410	410	K	APSGLKVRYLKVFEPKLNYSDHDVIKWVRYI	46.068	46.068	VFEPK(0.997)LNYSDHDVIK(0.003)	VFEPK(25)LNYSDHDVIK(-25)	5	3	1.4443	86918	Identified
Q96CW1	AP-2 complex subunit mu	AP2M1	FUNCTION: Component of the adaptor protein complex 2 (AP-2). Adaptor protein complexes function in protein transport via transport vesicles in different membrane traffic pathways. Adaptor protein complexes are vesicle coat components and appear to be involved in cargo selection and vesicle formation. AP-2 is involved in clathrin-dependent endocytosis in which cargo proteins are incorporated into …	49.654	435	sp|Q96CW1|AP2M1_HUMAN	345	sp|Q96CW1|AP2M1_HUMAN AP-2 complex subunit mu OS=Homo sapiens OX=9606 GN=AP2M1 PE=1 SV=2	sp|Q96CW1|AP2M1_HUMAN	345	345	K	TSGVQVICMKGKAKYKASENAIVWKIKRMAG	60.547	60.547	YK(1)ASENAIVWK	YK(59)ASENAIVWK(-59)	2	2	-1.6382	86179	Identified
Q96CW1	AP-2 complex subunit mu	AP2M1	FUNCTION: Component of the adaptor protein complex 2 (AP-2). Adaptor protein complexes function in protein transport via transport vesicles in different membrane traffic pathways. Adaptor protein complexes are vesicle coat components and appear to be involved in cargo selection and vesicle formation. AP-2 is involved in clathrin-dependent endocytosis in which cargo proteins are incorporated into …	49.654	435	sp|Q96CW1|AP2M1_HUMAN	203	sp|Q96CW1|AP2M1_HUMAN AP-2 complex subunit mu OS=Homo sapiens OX=9606 GN=AP2M1 PE=1 SV=2	sp|Q96CW1|AP2M1_HUMAN	203	203	K	QGQVLSAHVSGRVVMKSYLSGMPECKFGMND	59.67	59.67	VVMK(1)SYLSGMPECK	VVMK(57)SYLSGMPECK(-57)	4	2	-0.68782	72228	Identified
Q96CW1	AP-2 complex subunit mu	AP2M1	FUNCTION: Component of the adaptor protein complex 2 (AP-2). Adaptor protein complexes function in protein transport via transport vesicles in different membrane traffic pathways. Adaptor protein complexes are vesicle coat components and appear to be involved in cargo selection and vesicle formation. AP-2 is involved in clathrin-dependent endocytosis in which cargo proteins are incorporated into …	49.654	435	sp|Q96CW1|AP2M1_HUMAN	213	sp|Q96CW1|AP2M1_HUMAN AP-2 complex subunit mu OS=Homo sapiens OX=9606 GN=AP2M1 PE=1 SV=2	sp|Q96CW1|AP2M1_HUMAN	213	213	K	GRVVMKSYLSGMPECKFGMNDKIVIEKQGKG	67.887	67.887	SYLSGMPECK(0.777)FGMNDK(0.223)	SYLSGMPECK(5.4)FGMNDK(-5.4)	10	3	0.66218	227840	Identified
Q96CW1	AP-2 complex subunit mu	AP2M1	FUNCTION: Component of the adaptor protein complex 2 (AP-2). Adaptor protein complexes function in protein transport via transport vesicles in different membrane traffic pathways. Adaptor protein complexes are vesicle coat components and appear to be involved in cargo selection and vesicle formation. AP-2 is involved in clathrin-dependent endocytosis in which cargo proteins are incorporated into …	49.654	435	sp|Q96CW1|AP2M1_HUMAN	341	sp|Q96CW1|AP2M1_HUMAN AP-2 complex subunit mu OS=Homo sapiens OX=9606 GN=AP2M1 PE=1 SV=2	sp|Q96CW1|AP2M1_HUMAN	341	341	K	TPLNTSGVQVICMKGKAKYKASENAIVWKIK	62.454	62.454	IPTPLNTSGVQVICMK(0.5)GK(0.5)	IPTPLNTSGVQVICMK(0)GK(0)	18	3	-2.4703	63367	Identified
Q96CW1	AP-2 complex subunit mu	AP2M1	FUNCTION: Component of the adaptor protein complex 2 (AP-2). Adaptor protein complexes function in protein transport via transport vesicles in different membrane traffic pathways. Adaptor protein complexes are vesicle coat components and appear to be involved in cargo selection and vesicle formation. AP-2 is involved in clathrin-dependent endocytosis in which cargo proteins are incorporated into …	49.654	435	sp|Q96CW1|AP2M1_HUMAN	139	sp|Q96CW1|AP2M1_HUMAN AP-2 complex subunit mu OS=Homo sapiens OX=9606 GN=AP2M1 PE=1 SV=2	sp|Q96CW1|AP2M1_HUMAN	139	139	K	SETGALKTFITQQGIKSQHQTKEEQSQITSQ	90.689	82.437	TFITQQGIK(0.999)SQHQTK(0.001)	TFITQQGIK(31)SQHQTK(-31)	9	2	-0.21072	175160	Identified
P53680	AP-2 complex subunit sigma	AP2S1	FUNCTION: Component of the adaptor protein complex 2 (AP-2). Adaptor protein complexes function in protein Transport via Transport vesicles in different membrane traffic pathways. Adaptor protein complexes are vesicle coat components and appear to be involved in cargo selection and vesicle formation. AP-2 is involved in clathrin-dependent endocytosis in which cargo proteins are incorporated into …	17.018	142	sp|P53680|AP2S1_HUMAN	45	sp|P53680|AP2S1_HUMAN AP-2 complex subunit sigma OS=Homo sapiens OX=9606 GN=AP2S1 PE=1 SV=2	sp|P53680|AP2S1_HUMAN	45	45	K	KLIEEVHAVVTVRDAKHTNFVEFRNFKIIYR	61.577	61.577	DAK(1)HTNFVEFR	DAK(62)HTNFVEFR	3	2	3.7343	328700	Identified
P53680	AP-2 complex subunit sigma	AP2S1	FUNCTION: Component of the adaptor protein complex 2 (AP-2). Adaptor protein complexes function in protein Transport via Transport vesicles in different membrane traffic pathways. Adaptor protein complexes are vesicle coat components and appear to be involved in cargo selection and vesicle formation. AP-2 is involved in clathrin-dependent endocytosis in which cargo proteins are incorporated into …	17.018	142	sp|P53680|AP2S1_HUMAN	133	sp|P53680|AP2S1_HUMAN AP-2 complex subunit sigma OS=Homo sapiens OX=9606 GN=AP2S1 PE=1 SV=2	sp|P53680|AP2S1_HUMAN	133	133	K	FLAGEIRETSQTKVLKQLLMLQSLE______	44.57	44.57	VLK(1)QLLMLQSLE	VLK(45)QLLMLQSLE	3	2	-1.3527	67469	Identified
O00203	AP-3 complex subunit beta-1	AP3B1	FUNCTION: Subunit of non-clathrin- and clathrin-associated adaptor protein complex 3 (AP-3) that plays a role in protein sorting in the late-Golgi/trans-Golgi network (TGN) and/or endosomes. The AP complexes mediate both the recruitment of clathrin to membranes and the recognition of sorting signals within the cytosolic tails of transmembrane cargo molecules. AP-3 appears to be involved in the so…	121.32	1094	sp|O00203|AP3B1_HUMAN;sp|Q13367|AP3B2_HUMAN	549;554	sp|O00203|AP3B1_HUMAN AP-3 complex subunit beta-1 OS=Homo sapiens OX=9606 GN=AP3B1 PE=1 SV=3;sp|Q13367|AP3B2_HUMAN AP-3 complex subunit beta-2 OS=Homo sapiens OX=9606 GN=AP3B2 PE=1 SV=2	sp|O00203|AP3B1_HUMAN	549	549	K	LQILNLGAKLYLTNSKQTKLLTQYILNLGKY	142.56	142.56	LYLTNSK(0.951)QTK(0.049)	LYLTNSK(13)QTK(-13)	7	2	0.84057	175270	Identified
O00203	AP-3 complex subunit beta-1	AP3B1	FUNCTION: Subunit of non-clathrin- and clathrin-associated adaptor protein complex 3 (AP-3) that plays a role in protein sorting in the late-Golgi/trans-Golgi network (TGN) and/or endosomes. The AP complexes mediate both the recruitment of clathrin to membranes and the recognition of sorting signals within the cytosolic tails of transmembrane cargo molecules. AP-3 appears to be involved in the so…	121.32	1094	sp|O00203|AP3B1_HUMAN	168	sp|O00203|AP3B1_HUMAN AP-3 complex subunit beta-1 OS=Homo sapiens OX=9606 GN=AP3B1 PE=1 SV=3	sp|O00203|AP3B1_HUMAN	168	168	K	LAIKEASADLSPYVRKNAAHAIQKLYSLDPE	117.39	117.39	K(1)NAAHAIQK	K(100)NAAHAIQK(-100)	1	2	-1.179	151820	Identified
O00203	AP-3 complex subunit beta-1	AP3B1	FUNCTION: Subunit of non-clathrin- and clathrin-associated adaptor protein complex 3 (AP-3) that plays a role in protein sorting in the late-Golgi/trans-Golgi network (TGN) and/or endosomes. The AP complexes mediate both the recruitment of clathrin to membranes and the recognition of sorting signals within the cytosolic tails of transmembrane cargo molecules. AP-3 appears to be involved in the so…	121.32	1094	sp|O00203|AP3B1_HUMAN	85	sp|O00203|AP3B1_HUMAN AP-3 complex subunit beta-1 OS=Homo sapiens OX=9606 GN=AP3B1 PE=1 SV=3	sp|O00203|AP3B1_HUMAN	85	85	K	IAKGKNASELFPAVVKNVASKNIEIKKLVYV	125.14	125.14	NASELFPAVVK(0.983)NVASK(0.017)	NASELFPAVVK(18)NVASK(-18)	11	2	0.015278	528980	Identified
O00203	AP-3 complex subunit beta-1	AP3B1	FUNCTION: Subunit of non-clathrin- and clathrin-associated adaptor protein complex 3 (AP-3) that plays a role in protein sorting in the late-Golgi/trans-Golgi network (TGN) and/or endosomes. The AP complexes mediate both the recruitment of clathrin to membranes and the recognition of sorting signals within the cytosolic tails of transmembrane cargo molecules. AP-3 appears to be involved in the so…	121.32	1094	sp|O00203|AP3B1_HUMAN	55	sp|O00203|AP3B1_HUMAN AP-3 complex subunit beta-1 OS=Homo sapiens OX=9606 GN=AP3B1 PE=1 SV=3	sp|O00203|AP3B1_HUMAN	55	55	K	DLKKNEDLKQMLESNKDSAKLDAMKRIVGMI	70.389	70.389	QMLESNK(0.886)DSAK(0.114)	QMLESNK(8.9)DSAK(-8.9)	7	2	-0.25016	94861	Identified
O00203	AP-3 complex subunit beta-1	AP3B1	FUNCTION: Subunit of non-clathrin- and clathrin-associated adaptor protein complex 3 (AP-3) that plays a role in protein sorting in the late-Golgi/trans-Golgi network (TGN) and/or endosomes. The AP complexes mediate both the recruitment of clathrin to membranes and the recognition of sorting signals within the cytosolic tails of transmembrane cargo molecules. AP-3 appears to be involved in the so…	121.32	1094	sp|O00203|AP3B1_HUMAN	386	sp|O00203|AP3B1_HUMAN AP-3 complex subunit beta-1 OS=Homo sapiens OX=9606 GN=AP3B1 PE=1 SV=3	sp|O00203|AP3B1_HUMAN	386	386	K	YLKSFYVRSTDPTMIKTLKLEILTNLANEAN	74.849	74.849	STDPTMIK(0.757)TLK(0.243)	STDPTMIK(4.9)TLK(-4.9)	8	2	-4.3697	160250	Identified
O00203	AP-3 complex subunit beta-1	AP3B1	FUNCTION: Subunit of non-clathrin- and clathrin-associated adaptor protein complex 3 (AP-3) that plays a role in protein sorting in the late-Golgi/trans-Golgi network (TGN) and/or endosomes. The AP complexes mediate both the recruitment of clathrin to membranes and the recognition of sorting signals within the cytosolic tails of transmembrane cargo molecules. AP-3 appears to be involved in the so…	121.32	1094	sp|O00203|AP3B1_HUMAN	125	sp|O00203|AP3B1_HUMAN AP-3 complex subunit beta-1 OS=Homo sapiens OX=9606 GN=AP3B1 PE=1 SV=3	sp|O00203|AP3B1_HUMAN	125	125	K	QDLALLSISTFQRALKDPNQLIRASALRVLS	40.502	40.502	ALK(1)DPNQLIR	ALK(41)DPNQLIR	3	2	-1.939	133070	Identified
O00203	AP-3 complex subunit beta-1	AP3B1	FUNCTION: Subunit of non-clathrin- and clathrin-associated adaptor protein complex 3 (AP-3) that plays a role in protein sorting in the late-Golgi/trans-Golgi network (TGN) and/or endosomes. The AP complexes mediate both the recruitment of clathrin to membranes and the recognition of sorting signals within the cytosolic tails of transmembrane cargo molecules. AP-3 appears to be involved in the so…	121.32	1094	sp|O00203|AP3B1_HUMAN	74	sp|O00203|AP3B1_HUMAN AP-3 complex subunit beta-1 OS=Homo sapiens OX=9606 GN=AP3B1 PE=1 SV=3	sp|O00203|AP3B1_HUMAN	74	74	K	KLDAMKRIVGMIAKGKNASELFPAVVKNVAS	94.791	94.791	GK(1)NASELFPAVVK	GK(84)NASELFPAVVK(-84)	2	2	-2.2324	257800	Identified
O00203	AP-3 complex subunit beta-1	AP3B1	FUNCTION: Subunit of non-clathrin- and clathrin-associated adaptor protein complex 3 (AP-3) that plays a role in protein sorting in the late-Golgi/trans-Golgi network (TGN) and/or endosomes. The AP complexes mediate both the recruitment of clathrin to membranes and the recognition of sorting signals within the cytosolic tails of transmembrane cargo molecules. AP-3 appears to be involved in the so…	121.32	1094	sp|O00203|AP3B1_HUMAN	418	sp|O00203|AP3B1_HUMAN AP-3 complex subunit beta-1 OS=Homo sapiens OX=9606 GN=AP3B1 PE=1 SV=3	sp|O00203|AP3B1_HUMAN	418	418	K	STLLREFQTYVKSQDKQFAAATIQTIGRCAT	188.19	188.19	SQDK(1)QFAAATIQTIGR	SQDK(190)QFAAATIQTIGR	4	2	-0.023398	161350	Identified
O00203	AP-3 complex subunit beta-1	AP3B1	FUNCTION: Subunit of non-clathrin- and clathrin-associated adaptor protein complex 3 (AP-3) that plays a role in protein sorting in the late-Golgi/trans-Golgi network (TGN) and/or endosomes. The AP complexes mediate both the recruitment of clathrin to membranes and the recognition of sorting signals within the cytosolic tails of transmembrane cargo molecules. AP-3 appears to be involved in the so…	121.32	1094	sp|O00203|AP3B1_HUMAN	523	sp|O00203|AP3B1_HUMAN AP-3 complex subunit beta-1 OS=Homo sapiens OX=9606 GN=AP3B1 PE=1 SV=3	sp|O00203|AP3B1_HUMAN	523	523	K	ERVPKIAPDVLRKMAKSFTSEDDLVKLQILN	52.863	51.454	MAK(1)SFTSEDDLVK	MAK(51)SFTSEDDLVK(-51)	3	3	1.417	80778	Identified
O14617	AP-3 complex subunit delta-1	AP3D1	FUNCTION: Part of the AP-3 complex, an adaptor-related complex which is not clathrin-associated. The complex is associated with the Golgi region as well as more peripheral structures. It facilitates the budding of vesicles from the Golgi membrane and may be directly involved in trafficking to lysosomes. Involved in process of CD8+ T-cell and NK cell degranulation (PubMed:26744459). In concert wit…	130.16	1153	sp|O14617|AP3D1_HUMAN	55	sp|O14617|AP3D1_HUMAN AP-3 complex subunit delta-1 OS=Homo sapiens OX=9606 GN=AP3D1 PE=1 SV=1	sp|O14617|AP3D1_HUMAN	55	55	K	IDEIKQELKQDNIAVKANAVCKLTYLQMLGY	69.276	69.276	QDNIAVK(1)ANAVCK	QDNIAVK(35)ANAVCK(-35)	7	2	0.10922	103690	Identified
Q9Y2T2	AP-3 complex subunit mu-1	AP3M1	FUNCTION: Part of the AP-3 complex, an adaptor-related complex which is not clathrin-associated. The complex is associated with the Golgi region as well as more peripheral structures. It facilitates the budding of vesicles from the Golgi membrane and may be directly involved in trafficking to lysosomes. In concert with the BLOC-1 complex, AP-3 is required to target cargos into vesicles assembled …	46.939	418	sp|Q9Y2T2|AP3M1_HUMAN	298	sp|Q9Y2T2|AP3M1_HUMAN AP-3 complex subunit mu-1 OS=Homo sapiens OX=9606 GN=AP3M1 PE=1 SV=1	sp|Q9Y2T2|AP3M1_HUMAN	298	298	K	KENSSCGRFDITIGPKQNMGKTIEGITVTVH	72.922	72.922	FDITIGPK(0.999)QNMGK(0.001)	FDITIGPK(31)QNMGK(-31)	8	3	0.53458	77983	Identified
Q9Y2T2	AP-3 complex subunit mu-1	AP3M1	FUNCTION: Part of the AP-3 complex, an adaptor-related complex which is not clathrin-associated. The complex is associated with the Golgi region as well as more peripheral structures. It facilitates the budding of vesicles from the Golgi membrane and may be directly involved in trafficking to lysosomes. In concert with the BLOC-1 complex, AP-3 is required to target cargos into vesicles assembled …	46.939	418	sp|Q9Y2T2|AP3M1_HUMAN;sp|P53677|AP3M2_HUMAN	388;388	sp|Q9Y2T2|AP3M1_HUMAN AP-3 complex subunit mu-1 OS=Homo sapiens OX=9606 GN=AP3M1 PE=1 SV=1;sp|P53677|AP3M2_HUMAN AP-3 complex subunit mu-2 OS=Homo sapiens OX=9606 GN=AP3M2 PE=1 SV=1	sp|Q9Y2T2|AP3M1_HUMAN	388	388	K	LNIQFKIQQLAISGLKVNRLDMYGEKYKPFK	81.099	81.099	IQQLAISGLK(1)VNR	IQQLAISGLK(81)VNR	10	3	-0.60262	32932	Identified
Q92572	AP-3 complex subunit sigma-1	AP3S1	FUNCTION: Part of the AP-3 complex, an adaptor-related complex which is not clathrin-associated. The complex is associated with the Golgi region as well as more peripheral structures. It facilitates the budding of vesicles from the Golgi membrane and may be directly involved in trafficking to lysosomes. In concert with the BLOC-1 complex, AP-3 is required to target cargos into vesicles assembled …	21.732	193	sp|Q92572|AP3S1_HUMAN	149	sp|Q92572|AP3S1_HUMAN AP-3 complex subunit sigma-1 OS=Homo sapiens OX=9606 GN=AP3S1 PE=1 SV=1	sp|Q92572|AP3S1_HUMAN	149	149	K	MNEIVTQIDAQNKLEKSEAGLAGAPARAVSA	45.183	45.183	LEK(1)SEAGLAGAPAR	LEK(45)SEAGLAGAPAR	3	2	0.97501	47409	Identified
Q92572	AP-3 complex subunit sigma-1	AP3S1	FUNCTION: Part of the AP-3 complex, an adaptor-related complex which is not clathrin-associated. The complex is associated with the Golgi region as well as more peripheral structures. It facilitates the budding of vesicles from the Golgi membrane and may be directly involved in trafficking to lysosomes. In concert with the BLOC-1 complex, AP-3 is required to target cargos into vesicles assembled …	21.732	193	sp|Q92572|AP3S1_HUMAN	18	sp|Q92572|AP3S1_HUMAN AP-3 complex subunit sigma-1 OS=Homo sapiens OX=9606 GN=AP3S1 PE=1 SV=1	sp|Q92572|AP3S1_HUMAN	18	18	K	KAILIFNNHGKPRLSKFYQPYSEDTQQQIIR	89.359	89.359	LSK(1)FYQPYSEDTQQQIIR	LSK(89)FYQPYSEDTQQQIIR	3	3	0.60697	61198	Identified
P59780	AP-3 complex subunit sigma-2	AP3S2	FUNCTION: Part of the AP-3 complex, an adaptor-related complex which is not clathrin-associated. The complex is associated with the Golgi region as well as more peripheral structures. It facilitates the budding of vesicles from the Golgi membrane and may be directly involved in trafficking to lysosomes. In concert with the BLOC-1 complex, AP-3 is required to target cargos into vesicles assembled …	22.017	193	sp|P59780|AP3S2_HUMAN	149	sp|P59780|AP3S2_HUMAN AP-3 complex subunit sigma-2 OS=Homo sapiens OX=9606 GN=AP3S2 PE=2 SV=1	sp|P59780|AP3S2_HUMAN	149	149	K	MNEIVAQIEAQNRLEKSEGGLSAAPARAVSA	175.68	175.68	LEK(1)SEGGLSAAPAR	LEK(180)SEGGLSAAPAR	3	2	-0.50413	158870	Identified
P59780	AP-3 complex subunit sigma-2	AP3S2	FUNCTION: Part of the AP-3 complex, an adaptor-related complex which is not clathrin-associated. The complex is associated with the Golgi region as well as more peripheral structures. It facilitates the budding of vesicles from the Golgi membrane and may be directly involved in trafficking to lysosomes. In concert with the BLOC-1 complex, AP-3 is required to target cargos into vesicles assembled …	22.017	193	sp|P59780|AP3S2_HUMAN	166	sp|P59780|AP3S2_HUMAN AP-3 complex subunit sigma-2 OS=Homo sapiens OX=9606 GN=AP3S2 PE=2 SV=1	sp|P59780|AP3S2_HUMAN	166	166	K	EGGLSAAPARAVSAVKNINLPEIPRNINIGD	79.235	79.235	AVSAVK(1)NINLPEIPR	AVSAVK(79)NINLPEIPR	6	2	-0.17245	143380	Identified
Q9Y6B7	AP-4 complex subunit beta-1	AP4B1	FUNCTION: Component of the adaptor protein complex 4 (AP-4). Adaptor protein complexes are vesicle coat components involved both in vesicle formation and cargo selection. They control the vesicular transport of proteins in different trafficking pathways (PubMed:10066790, PubMed:10436028). AP-4 forms a non clathrin-associated coat on vesicles departing the trans-Golgi network (TGN) and may be invo…	83.259	739	sp|Q9Y6B7|AP4B1_HUMAN	66	sp|Q9Y6B7|AP4B1_HUMAN AP-4 complex subunit beta-1 OS=Homo sapiens OX=9606 GN=AP4B1 PE=1 SV=2	sp|Q9Y6B7|AP4B1_HUMAN	66	66	K	MEMVKASATVDIVQKKLVYLYMCTYAPLKPD	63.397	63.397	ASATVDIVQK(0.5)K(0.5)	ASATVDIVQK(0)K(0)	11	2	-1.3226	62288	Identified
Q9Y6B7	AP-4 complex subunit beta-1	AP4B1	FUNCTION: Component of the adaptor protein complex 4 (AP-4). Adaptor protein complexes are vesicle coat components involved both in vesicle formation and cargo selection. They control the vesicular transport of proteins in different trafficking pathways (PubMed:10066790, PubMed:10436028). AP-4 forms a non clathrin-associated coat on vesicles departing the trans-Golgi network (TGN) and may be invo…	83.259	739	sp|Q9Y6B7|AP4B1_HUMAN	11	sp|Q9Y6B7|AP4B1_HUMAN AP-4 complex subunit beta-1 OS=Homo sapiens OX=9606 GN=AP4B1 PE=1 SV=2	sp|Q9Y6B7|AP4B1_HUMAN	11	11	K	_____MPYLGSEDVVKELKKALCNPHIQADR	92.707	92.707	PYLGSEDVVK(0.999)ELK(0.001)	PYLGSEDVVK(31)ELK(-31)	10	2	1.0654	97946	Identified
Q9Y6B7	AP-4 complex subunit beta-1	AP4B1	FUNCTION: Component of the adaptor protein complex 4 (AP-4). Adaptor protein complexes are vesicle coat components involved both in vesicle formation and cargo selection. They control the vesicular transport of proteins in different trafficking pathways (PubMed:10066790, PubMed:10436028). AP-4 forms a non clathrin-associated coat on vesicles departing the trans-Golgi network (TGN) and may be invo…	83.259	739	sp|Q9Y6B7|AP4B1_HUMAN	15	sp|Q9Y6B7|AP4B1_HUMAN AP-4 complex subunit beta-1 OS=Homo sapiens OX=9606 GN=AP4B1 PE=1 SV=2	sp|Q9Y6B7|AP4B1_HUMAN	15	15	K	_MPYLGSEDVVKELKKALCNPHIQADRLRYR	58.889	58.889	K(1)ALCNPHIQADR	K(59)ALCNPHIQADR	1	3	-0.11874	65435	Identified
Q9Y6B7	AP-4 complex subunit beta-1	AP4B1	FUNCTION: Component of the adaptor protein complex 4 (AP-4). Adaptor protein complexes are vesicle coat components involved both in vesicle formation and cargo selection. They control the vesicular transport of proteins in different trafficking pathways (PubMed:10066790, PubMed:10436028). AP-4 forms a non clathrin-associated coat on vesicles departing the trans-Golgi network (TGN) and may be invo…	83.259	739	sp|Q9Y6B7|AP4B1_HUMAN	65	sp|Q9Y6B7|AP4B1_HUMAN AP-4 complex subunit beta-1 OS=Homo sapiens OX=9606 GN=AP4B1 PE=1 SV=2	sp|Q9Y6B7|AP4B1_HUMAN	65	65	K	FMEMVKASATVDIVQKKLVYLYMCTYAPLKP	63.397	63.397	ASATVDIVQK(0.5)K(0.5)	ASATVDIVQK(0)K(0)	10	2	-1.3226	62288	Identified
Q9Y587	AP-4 complex subunit sigma-1	AP4S1	FUNCTION: Component of the adaptor protein complex 4 (AP-4). Adaptor protein complexes are vesicle coat components involved both in vesicle formation and cargo selection. They control the vesicular transport of proteins in different trafficking pathways (PubMed:10066790, PubMed:10436028). AP-4 forms a non clathrin-associated coat on vesicles departing the trans-Golgi network (TGN) and may be invo…	17.005	144	sp|Q9Y587|AP4S1_HUMAN	27	sp|Q9Y587|AP4S1_HUMAN AP-4 complex subunit sigma-1 OS=Homo sapiens OX=9606 GN=AP4S1 PE=1 SV=1	sp|Q9Y587|AP4S1_HUMAN	27	27	K	GQTRLSKYYEHVDINKRTLLETEVIKSCLSR	49.16	49.16	YYEHVDINK(1)R	YYEHVDINK(49)R	9	2	1.2969	20512	Identified
O14727	Apoptotic protease-activating factor 1	APAF1	FUNCTION: Oligomeric Apaf-1 mediates the cytochrome c-dependent autocatalytic activation of pro-caspase-9 (Apaf-3), leading to the activation of caspase-3 and apoptosis. This activation requires ATP. Isoform 6 is less effective in inducing apoptosis. {ECO:0000269|PubMed:10393175, ECO:0000269|PubMed:12804598}.	141.84	1248	sp|O14727|APAF_HUMAN	224	sp|O14727|APAF_HUMAN Apoptotic protease-activating factor 1 OS=Homo sapiens OX=9606 GN=APAF1 PE=1 SV=2	sp|O14727|APAF_HUMAN	224	224	K	DESFSQRLPLNIEEAKDRLRILMLRKHPRSL	66.664	66.664	LPLNIEEAK(1)DR	LPLNIEEAK(67)DR	9	3	0.65382	73822	Identified
O14727	Apoptotic protease-activating factor 1	APAF1	FUNCTION: Oligomeric Apaf-1 mediates the cytochrome c-dependent autocatalytic activation of pro-caspase-9 (Apaf-3), leading to the activation of caspase-3 and apoptosis. This activation requires ATP. Isoform 6 is less effective in inducing apoptosis. {ECO:0000269|PubMed:10393175, ECO:0000269|PubMed:12804598}.	141.84	1248	sp|O14727|APAF_HUMAN	267	sp|O14727|APAF_HUMAN Apoptotic protease-activating factor 1 OS=Homo sapiens OX=9606 GN=APAF1 PE=1 SV=2	sp|O14727|APAF_HUMAN	267	267	K	KAFDSQCQILLTTRDKSVTDSVMGPKYVVPV	79.889	79.889	DK(1)SVTDSVMGPK	DK(57)SVTDSVMGPK(-57)	2	2	2.0446	89033	Identified
O14727	Apoptotic protease-activating factor 1	APAF1	FUNCTION: Oligomeric Apaf-1 mediates the cytochrome c-dependent autocatalytic activation of pro-caspase-9 (Apaf-3), leading to the activation of caspase-3 and apoptosis. This activation requires ATP. Isoform 6 is less effective in inducing apoptosis. {ECO:0000269|PubMed:10393175, ECO:0000269|PubMed:12804598}.	141.84	1248	sp|O14727|APAF_HUMAN	1110	sp|O14727|APAF_HUMAN Apoptotic protease-activating factor 1 OS=Homo sapiens OX=9606 GN=APAF1 PE=1 SV=2	sp|O14727|APAF_HUMAN	1110	1110	K	HDATKFSSTSADKTAKIWSFDLLLPLHELRG	83.358	83.358	FSSTSADK(0.26)TAK(0.74)	FSSTSADK(-4.5)TAK(4.5)	11	2	-0.50682	134210	Identified
O14727	Apoptotic protease-activating factor 1	APAF1	FUNCTION: Oligomeric Apaf-1 mediates the cytochrome c-dependent autocatalytic activation of pro-caspase-9 (Apaf-3), leading to the activation of caspase-3 and apoptosis. This activation requires ATP. Isoform 6 is less effective in inducing apoptosis. {ECO:0000269|PubMed:10393175, ECO:0000269|PubMed:12804598}.	141.84	1248	sp|O14727|APAF_HUMAN	733	sp|O14727|APAF_HUMAN Apoptotic protease-activating factor 1 OS=Homo sapiens OX=9606 GN=APAF1 PE=1 SV=2	sp|O14727|APAF_HUMAN	733	733	K	TGSSDCFLKLWDLNQKECRNTMFGHTNSVNH	65.404	54.584	LWDLNQK(1)ECR	LWDLNQK(55)ECR	7	2	-0.24129	124070	Identified
O14727	Apoptotic protease-activating factor 1	APAF1	FUNCTION: Oligomeric Apaf-1 mediates the cytochrome c-dependent autocatalytic activation of pro-caspase-9 (Apaf-3), leading to the activation of caspase-3 and apoptosis. This activation requires ATP. Isoform 6 is less effective in inducing apoptosis. {ECO:0000269|PubMed:10393175, ECO:0000269|PubMed:12804598}.	141.84	1248	sp|O14727|APAF_HUMAN	643	sp|O14727|APAF_HUMAN Apoptotic protease-activating factor 1 OS=Homo sapiens OX=9606 GN=APAF1 PE=1 SV=2	sp|O14727|APAF_HUMAN	643	643	K	QRIASCGADKTLQVFKAETGEKLLEIKAHED	49.097	49.097	TLQVFK(0.996)AETGEK(0.004)	TLQVFK(24)AETGEK(-24)	6	2	1.6296	69338	Identified
Q7Z5R6	Amyloid beta A4 precursor protein-binding family B member 1-interacting protein	APBB1IP	FUNCTION: Appears to function in the signal transduction from Ras activation to actin cytoskeletal remodeling. Suppresses insulin-induced promoter activities through AP1 and SRE. Mediates Rap1-induced adhesion. {ECO:0000269|PubMed:14530287, ECO:0000269|PubMed:15469846}.	73.182	666	sp|Q7Z5R6|AB1IP_HUMAN	421	sp|Q7Z5R6|AB1IP_HUMAN Amyloid beta A4 precursor protein-binding family B member 1-interacting protein OS=Homo sapiens OX=9606 GN=APBB1IP PE=1 SV=1	sp|Q7Z5R6|AB1IP_HUMAN	421	421	K	TLNQWVMGIRIAKYGKTLYDNYQRAVAKAGL	147.78	83.775	YGK(1)TLYDNYQR	YGK(84)TLYDNYQR	3	2	8.8506	82331	Identified
Q7Z5R6	Amyloid beta A4 precursor protein-binding family B member 1-interacting protein	APBB1IP	FUNCTION: Appears to function in the signal transduction from Ras activation to actin cytoskeletal remodeling. Suppresses insulin-induced promoter activities through AP1 and SRE. Mediates Rap1-induced adhesion. {ECO:0000269|PubMed:14530287, ECO:0000269|PubMed:15469846}.	73.182	666	sp|Q7Z5R6|AB1IP_HUMAN;sp|Q70E73|RAPH1_HUMAN	346;432	sp|Q7Z5R6|AB1IP_HUMAN Amyloid beta A4 precursor protein-binding family B member 1-interacting protein OS=Homo sapiens OX=9606 GN=APBB1IP PE=1 SV=1;sp|Q70E73|RAPH1_HUMAN Ras-associated and pleckstrin homology domains-containing protein 1 OS=Homo sapiens OX=	sp|Q7Z5R6|AB1IP_HUMAN	346	346	K	YFLLRASGIYYVPKGKTKTSRDLACFIQFEN	56.378	56.378	ASGIYYVPK(0.5)GK(0.5)	ASGIYYVPK(0)GK(0)	11	2	-2.5205	32755	Identified
Q7Z5R6	Amyloid beta A4 precursor protein-binding family B member 1-interacting protein	APBB1IP	FUNCTION: Appears to function in the signal transduction from Ras activation to actin cytoskeletal remodeling. Suppresses insulin-induced promoter activities through AP1 and SRE. Mediates Rap1-induced adhesion. {ECO:0000269|PubMed:14530287, ECO:0000269|PubMed:15469846}.	73.182	666	sp|Q7Z5R6|AB1IP_HUMAN	391	sp|Q7Z5R6|AB1IP_HUMAN Amyloid beta A4 precursor protein-binding family B member 1-interacting protein OS=Homo sapiens OX=9606 GN=APBB1IP PE=1 SV=1	sp|Q7Z5R6|AB1IP_HUMAN	391	391	K	APTDYCFVLKHPQIQKESQYIKYLCCDDTRT	122.51	122.51	HPQIQK(1)ESQYIK	HPQIQK(75)ESQYIK(-75)	6	2	0.1089	687130	Identified
Q7Z5R6	Amyloid beta A4 precursor protein-binding family B member 1-interacting protein	APBB1IP	FUNCTION: Appears to function in the signal transduction from Ras activation to actin cytoskeletal remodeling. Suppresses insulin-induced promoter activities through AP1 and SRE. Mediates Rap1-induced adhesion. {ECO:0000269|PubMed:14530287, ECO:0000269|PubMed:15469846}.	73.182	666	sp|Q7Z5R6|AB1IP_HUMAN;sp|Q70E73|RAPH1_HUMAN	344;430	sp|Q7Z5R6|AB1IP_HUMAN Amyloid beta A4 precursor protein-binding family B member 1-interacting protein OS=Homo sapiens OX=9606 GN=APBB1IP PE=1 SV=1;sp|Q70E73|RAPH1_HUMAN Ras-associated and pleckstrin homology domains-containing protein 1 OS=Homo sapiens OX=	sp|Q7Z5R6|AB1IP_HUMAN	344	344	K	RRYFLLRASGIYYVPKGKTKTSRDLACFIQF	56.378	56.378	ASGIYYVPK(0.5)GK(0.5)	ASGIYYVPK(0)GK(0)	9	2	-2.5205	32755	Identified
P27695	DNA-(apurinic or apyrimidinic site) endonuclease	APEX1	FUNCTION: Multifunctional protein that plays a central role in the cellular response to oxidative stress. The two major activities of APEX1 are DNA repair and redox regulation of transcriptional factors. Functions as a apurinic/apyrimidinic (AP) endodeoxyribonuclease in the DNA base excision repair (BER) pathway of DNA lesions induced by oxidative and alkylating agents. Initiates repair of AP sit…	35.554	318	sp|P27695|APEX1_HUMAN	98	sp|P27695|APEX1_HUMAN DNA-(apurinic or apyrimidinic site) endonuclease OS=Homo sapiens OX=9606 GN=APEX1 PE=1 SV=2	sp|P27695|APEX1_HUMAN	98	98	K	WVKEEAPDILCLQETKCSENKLPAELQELPG	97.084	97.084	EEAPDILCLQETK(0.766)CSENK(0.234)	EEAPDILCLQETK(5.1)CSENK(-5.1)	13	3	0.74612	52992	Identified
P27695	DNA-(apurinic or apyrimidinic site) endonuclease	APEX1	FUNCTION: Multifunctional protein that plays a central role in the cellular response to oxidative stress. The two major activities of APEX1 are DNA repair and redox regulation of transcriptional factors. Functions as a apurinic/apyrimidinic (AP) endodeoxyribonuclease in the DNA base excision repair (BER) pathway of DNA lesions induced by oxidative and alkylating agents. Initiates repair of AP sit…	35.554	318	sp|P27695|APEX1_HUMAN	228	sp|P27695|APEX1_HUMAN DNA-(apurinic or apyrimidinic site) endonuclease OS=Homo sapiens OX=9606 GN=APEX1 PE=1 SV=2	sp|P27695|APEX1_HUMAN	228	228	K	VAHEEIDLRNPKGNKKNAGFTPQERQGFGEL	49.16	49.16	K(1)NAGFTPQER	K(49)NAGFTPQER	1	2	-1.3106	234830	Identified
Q9BZZ5	Apoptosis inhibitor 5	API5	FUNCTION: Antiapoptotic factor that may have a role in protein assembly. Negatively regulates ACIN1. By binding to ACIN1, it suppresses ACIN1 cleavage from CASP3 and ACIN1-mediated DNA fragmentation. Also known to efficiently suppress E2F1-induced apoptosis. Its depletion enhances the cytotoxic action of the chemotherapeutic drugs. {ECO:0000269|PubMed:10780674, ECO:0000269|PubMed:17112319, ECO:00…	59.004	524	sp|Q9BZZ5|API5_HUMAN	404	sp|Q9BZZ5|API5_HUMAN Apoptosis inhibitor 5 OS=Homo sapiens OX=9606 GN=API5 PE=1 SV=3	sp|Q9BZZ5|API5_HUMAN	404	404	K	RQLRLALQGKTGEALKTEENKIKVVALKITN	64.906	64.906	TGEALK(0.998)TEENK(0.002)	TGEALK(27)TEENK(-27)	6	2	-0.17783	35501	Identified
Q06481	Amyloid-like protein 2	APLP2	FUNCTION: May play a role in the regulation of hemostasis. The soluble form may have inhibitory properties towards coagulation factors. May interact with cellular G-protein signaling pathways. May bind to the DNA 5'-GTCACATG-3'(CDEI box). Inhibits trypsin, chymotrypsin, plasmin, factor XIA and plasma and glandular kallikrein. Modulates the Cu/Zn nitric oxide-catalyzed autodegradation of GPC1 hepa…	86.955	763	sp|Q06481|APLP2_HUMAN	449	sp|Q06481|APLP2_HUMAN Amyloid-like protein 2 OS=Homo sapiens OX=9606 GN=APLP2 PE=1 SV=2	sp|Q06481|APLP2_HUMAN	449	449	K	FQAMVKALEKEAASEKQQLVETHLARVEAML	65.173	65.173	EAASEK(1)QQLVETHLAR	EAASEK(65)QQLVETHLAR	6	3	-1.0983	41836	Identified
Q06481	Amyloid-like protein 2	APLP2	FUNCTION: May play a role in the regulation of hemostasis. The soluble form may have inhibitory properties towards coagulation factors. May interact with cellular G-protein signaling pathways. May bind to the DNA 5'-GTCACATG-3'(CDEI box). Inhibits trypsin, chymotrypsin, plasmin, factor XIA and plasma and glandular kallikrein. Modulates the Cu/Zn nitric oxide-catalyzed autodegradation of GPC1 hepa…	86.955	763	sp|Q06481|APLP2_HUMAN	756	sp|Q06481|APLP2_HUMAN Amyloid-like protein 2 OS=Homo sapiens OX=9606 GN=APLP2 PE=1 SV=2	sp|Q06481|APLP2_HUMAN	756	756	K	HLNKMQNHGYENPTYKYLEQMQI________	106.58	106.58	MQNHGYENPTYK(1)YLEQMQI	MQNHGYENPTYK(110)YLEQMQI	12	3	2.1962	56052	Identified
Q06481	Amyloid-like protein 2	APLP2	FUNCTION: May play a role in the regulation of hemostasis. The soluble form may have inhibitory properties towards coagulation factors. May interact with cellular G-protein signaling pathways. May bind to the DNA 5'-GTCACATG-3'(CDEI box). Inhibits trypsin, chymotrypsin, plasmin, factor XIA and plasma and glandular kallikrein. Modulates the Cu/Zn nitric oxide-catalyzed autodegradation of GPC1 hepa…	86.955	763	sp|Q06481|APLP2_HUMAN	744	sp|Q06481|APLP2_HUMAN Amyloid-like protein 2 OS=Homo sapiens OX=9606 GN=APLP2 PE=1 SV=2	sp|Q06481|APLP2_HUMAN	744	744	K	VEVDPMLTPEERHLNKMQNHGYENPTYKYLE	123.92	123.92	HLNK(1)MQNHGYENPTYK	HLNK(82)MQNHGYENPTYK(-82)	4	4	0.23235	167070	Identified
Q92624	Amyloid protein-binding protein 2	APPBP2	FUNCTION: May play a role in intracellular protein transport. May be involved in the translocation of APP along microtubules toward the cell surface. {ECO:0000269|PubMed:9843960}.	66.853	585	sp|Q92624|APBP2_HUMAN	430	sp|Q92624|APBP2_HUMAN Amyloid protein-binding protein 2 OS=Homo sapiens OX=9606 GN=APPBP2 PE=1 SV=2	sp|Q92624|APBP2_HUMAN	430	430	K	QLAKKAFGEFNVQTAKHYGNLGRLYQSMRKF	51.569	51.569	AFGEFNVQTAK(1)HYGNLGR	AFGEFNVQTAK(52)HYGNLGR	11	3	0.83009	181190	Identified
Q92624	Amyloid protein-binding protein 2	APPBP2	FUNCTION: May play a role in intracellular protein transport. May be involved in the translocation of APP along microtubules toward the cell surface. {ECO:0000269|PubMed:9843960}.	66.853	585	sp|Q92624|APBP2_HUMAN	283	sp|Q92624|APBP2_HUMAN Amyloid protein-binding protein 2 OS=Homo sapiens OX=9606 GN=APPBP2 PE=1 SV=2	sp|Q92624|APBP2_HUMAN	283	283	K	LIKHAVYLARDHFGSKHPKYSDTLLDYGFYL	138.26	138.26	DHFGSK(1)HPK	DHFGSK(71)HPK(-71)	6	2	0.52825	169360	Identified
Q92624	Amyloid protein-binding protein 2	APPBP2	FUNCTION: May play a role in intracellular protein transport. May be involved in the translocation of APP along microtubules toward the cell surface. {ECO:0000269|PubMed:9843960}.	66.853	585	sp|Q92624|APBP2_HUMAN	118	sp|Q92624|APBP2_HUMAN Amyloid protein-binding protein 2 OS=Homo sapiens OX=9606 GN=APPBP2 PE=1 SV=2	sp|Q92624|APBP2_HUMAN	118	118	K	RRCSYIAESDAAVKEKAIQVGFVLGGFLSDA	57.003	57.003	CSYIAESDAAVK(0.5)EK(0.5)	CSYIAESDAAVK(0)EK(0)	14	3	0.71887	50038	Identified
Q92624	Amyloid protein-binding protein 2	APPBP2	FUNCTION: May play a role in intracellular protein transport. May be involved in the translocation of APP along microtubules toward the cell surface. {ECO:0000269|PubMed:9843960}.	66.853	585	sp|Q92624|APBP2_HUMAN	418	sp|Q92624|APBP2_HUMAN Amyloid protein-binding protein 2 OS=Homo sapiens OX=9606 GN=APPBP2 PE=1 SV=2	sp|Q92624|APBP2_HUMAN	418	418	K	LQEAHDLHLSSLQLAKKAFGEFNVQTAKHYG	45.183	45.183	LLQEAHDLHLSSLQLAK(0.5)K(0.5)	LLQEAHDLHLSSLQLAK(0)K(0)	17	4	-1.9131	41379	Identified
Q92624	Amyloid protein-binding protein 2	APPBP2	FUNCTION: May play a role in intracellular protein transport. May be involved in the translocation of APP along microtubules toward the cell surface. {ECO:0000269|PubMed:9843960}.	66.853	585	sp|Q92624|APBP2_HUMAN	116	sp|Q92624|APBP2_HUMAN Amyloid protein-binding protein 2 OS=Homo sapiens OX=9606 GN=APPBP2 PE=1 SV=2	sp|Q92624|APBP2_HUMAN	116	116	K	FSRRCSYIAESDAAVKEKAIQVGFVLGGFLS	123.92	123.92	CSYIAESDAAVK(0.888)EK(0.112)	CSYIAESDAAVK(9)EK(-9)	12	2	0.021048	50038	Identified
Q92624	Amyloid protein-binding protein 2	APPBP2	FUNCTION: May play a role in intracellular protein transport. May be involved in the translocation of APP along microtubules toward the cell surface. {ECO:0000269|PubMed:9843960}.	66.853	585	sp|Q92624|APBP2_HUMAN	187	sp|Q92624|APBP2_HUMAN Amyloid protein-binding protein 2 OS=Homo sapiens OX=9606 GN=APPBP2 PE=1 SV=2	sp|Q92624|APBP2_HUMAN	187	187	K	VRNGNCKYHLGEETFKLAQTYMDKLSKHGQQ	69.641	69.641	YHLGEETFK(1)LAQTYMDK	YHLGEETFK(41)LAQTYMDK(-41)	9	3	1.7265	201180	Identified
Q92624	Amyloid protein-binding protein 2	APPBP2	FUNCTION: May play a role in intracellular protein transport. May be involved in the translocation of APP along microtubules toward the cell surface. {ECO:0000269|PubMed:9843960}.	66.853	585	sp|Q92624|APBP2_HUMAN	419	sp|Q92624|APBP2_HUMAN Amyloid protein-binding protein 2 OS=Homo sapiens OX=9606 GN=APPBP2 PE=1 SV=2	sp|Q92624|APBP2_HUMAN	419	419	K	QEAHDLHLSSLQLAKKAFGEFNVQTAKHYGN	45.183	45.183	LLQEAHDLHLSSLQLAK(0.5)K(0.5)	LLQEAHDLHLSSLQLAK(0)K(0)	18	4	-1.9131	41379	Identified
Q92624	Amyloid protein-binding protein 2	APPBP2	FUNCTION: May play a role in intracellular protein transport. May be involved in the translocation of APP along microtubules toward the cell surface. {ECO:0000269|PubMed:9843960}.	66.853	585	sp|Q92624|APBP2_HUMAN	446	sp|Q92624|APBP2_HUMAN Amyloid protein-binding protein 2 OS=Homo sapiens OX=9606 GN=APPBP2 PE=1 SV=2	sp|Q92624|APBP2_HUMAN	446	446	K	HYGNLGRLYQSMRKFKEAEEMHIKAIQIKEQ	64.064	64.064	FK(1)EAEEMHIK	FK(60)EAEEMHIK(-60)	2	3	2.4276	92587	Identified
Q92624	Amyloid protein-binding protein 2	APPBP2	FUNCTION: May play a role in intracellular protein transport. May be involved in the translocation of APP along microtubules toward the cell surface. {ECO:0000269|PubMed:9843960}.	66.853	585	sp|Q92624|APBP2_HUMAN	396	sp|Q92624|APBP2_HUMAN Amyloid protein-binding protein 2 OS=Homo sapiens OX=9606 GN=APPBP2 PE=1 SV=2	sp|Q92624|APBP2_HUMAN	396	396	K	VKALILEEIAIDCHNKETEQRLLQEAHDLHL	80.379	80.379	ALILEEIAIDCHNK(1)ETEQR	ALILEEIAIDCHNK(80)ETEQR	14	3	0.07936	105640	Identified
Q92624	Amyloid protein-binding protein 2	APPBP2	FUNCTION: May play a role in intracellular protein transport. May be involved in the translocation of APP along microtubules toward the cell surface. {ECO:0000269|PubMed:9843960}.	66.853	585	sp|Q92624|APBP2_HUMAN	195	sp|Q92624|APBP2_HUMAN Amyloid protein-binding protein 2 OS=Homo sapiens OX=9606 GN=APPBP2 PE=1 SV=2	sp|Q92624|APBP2_HUMAN	195	195	K	HLGEETFKLAQTYMDKLSKHGQQANKAALYG	60.547	60.547	LAQTYMDK(0.881)LSK(0.119)	LAQTYMDK(8.7)LSK(-8.7)	8	2	0.12494	451030	Identified
Q9UKG1	DCC-interacting protein 13-alpha	APPL1	FUNCTION: Multifunctional adapter protein that binds to various membrane receptors, nuclear factors and signaling proteins to regulate many processes, such as cell proliferation, immune response, endosomal trafficking and cell metabolism (PubMed:26583432, PubMed:15016378, PubMed:26073777, PubMed:19661063, PubMed:10490823). Regulates signaling pathway leading to cell proliferation through interact…	79.663	709	sp|Q9UKG1|DP13A_HUMAN	124	sp|Q9UKG1|DP13A_HUMAN DCC-interacting protein 13-alpha OS=Homo sapiens OX=9606 GN=APPL1 PE=1 SV=1	sp|Q9UKG1|DP13A_HUMAN	124	124	K	DAMMFPITQFKERDLKEILTLKEVFQIASND	53.517	53.517	DLK(1)EILTLK	DLK(42)EILTLK(-42)	3	2	0.18794	29455	Identified
Q9UKG1	DCC-interacting protein 13-alpha	APPL1	FUNCTION: Multifunctional adapter protein that binds to various membrane receptors, nuclear factors and signaling proteins to regulate many processes, such as cell proliferation, immune response, endosomal trafficking and cell metabolism (PubMed:26583432, PubMed:15016378, PubMed:26073777, PubMed:19661063, PubMed:10490823). Regulates signaling pathway leading to cell proliferation through interact…	79.663	709	sp|Q9UKG1|DP13A_HUMAN	351	sp|Q9UKG1|DP13A_HUMAN DCC-interacting protein 13-alpha OS=Homo sapiens OX=9606 GN=APPL1 PE=1 SV=1	sp|Q9UKG1|DP13A_HUMAN	351	351	K	EDRRYCFQITSFDGKKSSILQAESKKDHEEW	135.28	135.28	K(1)SSILQAESK	K(130)SSILQAESK(-130)	1	2	-1.6317	138650	Identified
Q8NEU8	DCC-interacting protein 13-beta	APPL2	FUNCTION: Multifunctional adapter protein that binds to various membrane receptors, nuclear factors and signaling proteins to regulate many processes, such as cell proliferation, immune response, endosomal trafficking and cell metabolism (PubMed:26583432, PubMed:15016378, PubMed:24879834). Regulates signaling pathway leading to cell proliferation through interaction with RAB5A and subunits of the…	74.493	664	sp|Q8NEU8|DP13B_HUMAN	70	sp|Q8NEU8|DP13B_HUMAN DCC-interacting protein 13-beta OS=Homo sapiens OX=9606 GN=APPL2 PE=1 SV=3	sp|Q8NEU8|DP13B_HUMAN	70	70	K	CLATQQLSKQLLAYEKQNFALGKGDEEVIST	80.623	80.623	QLLAYEK(0.998)QNFALGK(0.002)	QLLAYEK(28)QNFALGK(-28)	7	2	-0.57172	27945	Identified
Q8NEU8	DCC-interacting protein 13-beta	APPL2	FUNCTION: Multifunctional adapter protein that binds to various membrane receptors, nuclear factors and signaling proteins to regulate many processes, such as cell proliferation, immune response, endosomal trafficking and cell metabolism (PubMed:26583432, PubMed:15016378, PubMed:24879834). Regulates signaling pathway leading to cell proliferation through interaction with RAB5A and subunits of the…	74.493	664	sp|Q8NEU8|DP13B_HUMAN	289	sp|Q8NEU8|DP13B_HUMAN DCC-interacting protein 13-beta OS=Homo sapiens OX=9606 GN=APPL2 PE=1 SV=3	sp|Q8NEU8|DP13B_HUMAN	289	289	K	NRNLIQKAGYLNLRNKTGLVTTTWERLYFFT	78.864	78.864	NK(1)TGLVTTTWER	NK(79)TGLVTTTWER	2	2	-2.0258	61919	Identified
P07741	Adenine phosphoribosyltransferase	APRT	FUNCTION: Catalyzes a salvage reaction resulting in the formation of AMP, that is energically less costly than de novo synthesis.	19.608	180	sp|P07741|APT_HUMAN	114	sp|P07741|APT_HUMAN Adenine phosphoribosyltransferase OS=Homo sapiens OX=9606 GN=APRT PE=1 SV=2	sp|P07741|APT_HUMAN	114	114	K	ASYSLEYGKAELEIQKDALEPGQRVVVVDDL	130.71	124.24	AELEIQK(1)DALEPGQR	AELEIQK(120)DALEPGQR	7	2	0.54773	511880	Identified
O60306	RNA helicase aquarius	AQR	FUNCTION: Involved in pre-mRNA splicing as component of the spliceosome (PubMed:11991638, PubMed:25599396, PubMed:28502770, PubMed:28076346). Intron-binding spliceosomal protein required to link pre-mRNA splicing and snoRNP (small nucleolar ribonucleoprotein) biogenesis (PubMed:16949364). Plays a key role in position-dependent assembly of intron-encoded box C/D small snoRNP, splicing being requir…	171.29	1485	sp|O60306|AQR_HUMAN	796	sp|O60306|AQR_HUMAN RNA helicase aquarius OS=Homo sapiens OX=9606 GN=AQR PE=1 SV=4	sp|O60306|AQR_HUMAN	796	796	K	PHVIPNRGPYPYNQPKRNTIQFTHTQIEAIR	42.835	41.025	GPYPYNQPK(1)R	GPYPYNQPK(41)R	9	2	1.4832	58217	Identified
O60306	RNA helicase aquarius	AQR	FUNCTION: Involved in pre-mRNA splicing as component of the spliceosome (PubMed:11991638, PubMed:25599396, PubMed:28502770, PubMed:28076346). Intron-binding spliceosomal protein required to link pre-mRNA splicing and snoRNP (small nucleolar ribonucleoprotein) biogenesis (PubMed:16949364). Plays a key role in position-dependent assembly of intron-encoded box C/D small snoRNP, splicing being requir…	171.29	1485	sp|O60306|AQR_HUMAN	890	sp|O60306|AQR_HUMAN RNA helicase aquarius OS=Homo sapiens OX=9606 GN=AQR PE=1 SV=4	sp|O60306|AQR_HUMAN	890	890	K	HLLRLGHGEEELETEKDFSRYGRVNYVLARR	58.313	58.313	LGHGEEELETEK(1)DFSR	LGHGEEELETEK(58)DFSR	12	3	2.1858	60524	Identified
O60306	RNA helicase aquarius	AQR	FUNCTION: Involved in pre-mRNA splicing as component of the spliceosome (PubMed:11991638, PubMed:25599396, PubMed:28502770, PubMed:28076346). Intron-binding spliceosomal protein required to link pre-mRNA splicing and snoRNP (small nucleolar ribonucleoprotein) biogenesis (PubMed:16949364). Plays a key role in position-dependent assembly of intron-encoded box C/D small snoRNP, splicing being requir…	171.29	1485	sp|O60306|AQR_HUMAN	1045	sp|O60306|AQR_HUMAN RNA helicase aquarius OS=Homo sapiens OX=9606 GN=AQR PE=1 SV=4	sp|O60306|AQR_HUMAN	1045	1045	K	KEAKIIAMTCTHAALKRHDLVKLGFKYDNIL	52.591	52.591	IIAMTCTHAALK(1)	IIAMTCTHAALK(53)	12	2	9.8052	1926500	Identified
O60306	RNA helicase aquarius	AQR	FUNCTION: Involved in pre-mRNA splicing as component of the spliceosome (PubMed:11991638, PubMed:25599396, PubMed:28502770, PubMed:28076346). Intron-binding spliceosomal protein required to link pre-mRNA splicing and snoRNP (small nucleolar ribonucleoprotein) biogenesis (PubMed:16949364). Plays a key role in position-dependent assembly of intron-encoded box C/D small snoRNP, splicing being requir…	171.29	1485	sp|O60306|AQR_HUMAN	604	sp|O60306|AQR_HUMAN RNA helicase aquarius OS=Homo sapiens OX=9606 GN=AQR PE=1 SV=4	sp|O60306|AQR_HUMAN	604	604	K	LVYVRGCEIQGMLDDKGRVIEDGPEPRPNLR	82.437	72.846	GCEIQGMLDDK(1)GR	GCEIQGMLDDK(73)GR	11	2	2.6614	79683	Identified
P10398	Serine/threonine-protein kinase A-Raf	ARAF	FUNCTION: Involved in the transduction of mitogenic signals from the cell membrane to the nucleus. May also regulate the TOR signaling cascade. {ECO:0000269|PubMed:22609986}.; FUNCTION: [Isoform 2]: Serves as a positive regulator of myogenic differentiation by inducing cell cycle arrest, the expression of myogenin and other muscle-specific proteins, and myotube formation. {ECO:0000269|PubMed:2260…	67.585	606	sp|P10398|ARAF_HUMAN	454	sp|P10398|ARAF_HUMAN Serine/threonine-protein kinase A-Raf OS=Homo sapiens OX=9606 GN=ARAF PE=1 SV=2	sp|P10398|ARAF_HUMAN	454	454	K	EGLTVKIGDFGLATVKTRWSGAQPLEQPSGS	67.548	67.548	IGDFGLATVK(1)TR	IGDFGLATVK(68)TR	10	2	0.88571	112430	Identified
[truncated: 9,363 more rows]
